# Supplementary material for: Cas9+ conditionally-immortalized macrophages as a tool for bacterial pathogenesis and beyond
Source: eLife. 2019 Jun 17;8:e45957. doi: 10.7554/eLife.45957 (PMC6579556; doi:10.7554/eLife.45957)
Supplement: Figure 3—source data 1. — tuberculosis. [file elife-45957-fig3-data1.xlsx]

## Sheet: experiment #1
Probe Name	Accession #	NS Probe ID	Class Name	Analyte Type	BMM uninfected #1	BMM uninfected #2	CIM uninfected #1	CIM uninfected #2	BMM + WT Mtb #1	BMM + WT Mtb #2	CIM + WT Mtb #1	CIM + WT Mtb #2	BMM + eccC Mtb #1	BMM + eccC Mtb #2	CIM + eccC Mtb #1	CIM + eccC Mtb #2
2810417H13Rik	NM_026515.2	NM_026515.2:1790	Endogenous	mRNA	243.44	223.4	61.26	52.29	73.77	87.85	27	34.61	172.38	149.17	42.07	26.55
2900026A02Rik	NM_172884.3	NM_172884.3:2170	Endogenous	mRNA	33.78	65.03	32.2	35.62	24.27	26.54	17.03	11.73	21.55	32.97	16.94	11.79
Abcc8	NM_011510.3	NM_011510.3:482	Endogenous	mRNA	25.83	11.91	17.28	18.52	14.56	14.24	17.03	18.06	16.48	18.44	16.94	15.93
Acad10	NM_028037.4	NM_028037.4:1812	Endogenous	mRNA	30.8	24.12	27.49	25.77	18.44	21.05	31.26	21.07	18.85	20.41	25.01	30.53
Acly	NM_134037.2	NM_134037.2:4090	Endogenous	mRNA	841.6	886.26	792.39	800.32	610.52	653.39	625.29	654.55	755.06	796.09	719.65	659.69
Acod1	NM_008392.1	NM_008392.1:2105	Endogenous	mRNA	18.23	18.88	17.28	20.46	2996.29	2957.62	7288.88	8922.98	1225.52	1262.44	7938.93	8481.7
Acot11	NM_025590.4	NM_025590.4:2676	Endogenous	mRNA	53.66	45.1	31.41	33.35	33.97	28.37	17.03	11.73	35.01	36.9	27.29	18.58
Acot3	NM_134246.3	NM_134246.3:2189	Endogenous	mRNA	25.83	13.63	17.28	18.52	16.5	19.22	36.95	11.73	16.48	23.55	16.94	11.79
Acox1	NM_015729.2	NM_015729.2:2141	Endogenous	mRNA	381.55	376.53	406.8	396.37	289.24	311.14	206.06	212.17	304.36	307.76	235.34	221.67
Adam19	NM_009616.4	NM_009616.4:2238	Endogenous	mRNA	18.23	13.63	17.28	18.52	19.41	14.24	17.03	11.73	16.48	18.44	16.94	11.79
Adam8	NM_007403.2	NM_007403.2:390	Endogenous	mRNA	11687	9120.65	9520.49	9208.98	11681.4	11944.9	7030.23	7415.25	11975.1	11924.1	8160.62	7986.6
Adamts1	NM_009621.4	NM_009621.4:2725	Endogenous	mRNA	18.23	14.68	17.28	18.52	14.53	17.39	17.03	22.57	16.48	18.44	16.94	23.89
Adamts12	NM_175501.2	NM_175501.2:4064	Endogenous	mRNA	18.23	16.78	17.28	18.52	30.09	20.13	42.63	43.64	17.96	18.44	35.24	27.87
Adamts14	NM_001081127.1	NM_001081127.1:1766	Endogenous	mRNA	18.23	11.91	17.28	18.52	14.56	14.24	17.03	11.73	16.48	18.44	16.94	19.91
Adamts17	NM_001033877.4	NM_001033877.4:1152	Endogenous	mRNA	18.23	23.07	17.28	18.52	21.35	26.54	17.03	24.08	25.14	18.84	16.94	23.89
Adamts2	NM_001277305.1	NM_001277305.1:2570	Endogenous	mRNA	18.23	23.07	17.28	25.77	19.41	21.96	35.53	18.06	21.55	18.44	26.15	42.47
Adamts3	NM_001081401.2	NM_001081401.2:3030	Endogenous	mRNA	18.23	18.88	17.28	18.52	25.24	27.45	25.58	27.08	21.55	23.55	20.46	25.22
Adamts4	NM_172845.2	NM_172845.2:190	Endogenous	mRNA	18.23	14.68	17.28	21.98	25.24	21.96	25.58	27.08	27.83	23.55	20.46	27.87
Adamts9	NM_175314.3	NM_175314.3:3812	Endogenous	mRNA	18.23	11.91	17.28	18.52	14.53	14.24	17.03	11.73	16.48	18.44	16.94	11.79
Adcyap1r1	NM_001025372.1	NM_001025372.1:5810	Endogenous	mRNA	18.23	16.78	17.28	18.52	14.53	18.3	17.03	11.73	20.65	18.44	16.94	11.79
Adgre1	NM_010130.1	NM_010130.1:995	Endogenous	mRNA	4763.45	4456.49	6437.3	6258.56	8122.1	8472.96	8643.19	9251	8092.93	8262.38	9245.22	9003.35
Adgre5	NM_011925.1	NM_011925.1:1975	Endogenous	mRNA	90.42	116.42	40.84	37.89	48.53	58.57	38.37	30.09	55.66	58.1	28.42	37.17
Adora2a	NM_009630.2	NM_009630.2:2306	Endogenous	mRNA	18.23	11.91	17.28	18.52	38.82	36.6	100.9	94.8	19.75	18.84	73.9	96.9
Adora3	NM_009631.4	NM_009631.4:573	Endogenous	mRNA	25.83	15.73	22.77	28.8	58.24	47.59	44.05	37.62	44.89	51.82	42.07	33.18
Aif1	NM_019467.2	NM_019467.2:55	Endogenous	mRNA	18.23	16.78	17.28	18.52	15.53	14.24	17.03	22.57	25.14	18.44	21.6	11.79
Akap13	NM_029332.1	NM_029332.1:325	Endogenous	mRNA	75.52	70.27	47.9	42.44	70.85	68.63	52.58	87.27	54.77	63.59	78.45	82.3
Alcam	NM_009655.1	NM_009655.1:2605	Endogenous	mRNA	1254.95	1130.64	1565.15	1605.19	1122.03	1200.62	2667.42	2824.36	904.1	917.78	1879.28	1753.42
Alox15	NM_009660.3	NM_009660.3:815	Endogenous	mRNA	18.23	11.91	17.28	18.52	15.53	15.56	17.03	48.15	16.48	18.44	16.94	11.79
Alox5	NM_009662.2	NM_009662.2:1975	Endogenous	mRNA	70.55	58.73	154.71	139.45	25.24	20.13	17.03	31.6	25.14	21.2	31.83	23.89
Alox5ap	NM_009663.1	NM_009663.1:410	Endogenous	mRNA	2271.43	2364.07	3238.68	3182.33	1643.25	1768.9	1783.49	1817.7	1654.68	1760.98	1954.32	1855.62
Amica1	NM_001005421.4	NM_001005421.4:1002	Endogenous	mRNA	18.23	16.78	18.06	18.52	22.32	24.71	39.79	25.58	27.83	18.44	31.83	25.22
Angpt1	NM_009640.3	NM_009640.3:1350	Endogenous	mRNA	18.23	11.91	17.28	18.52	23.29	19.22	41.21	42.13	16.48	18.44	16.94	18.58
Angpt2	NM_007426.3	NM_007426.3:2020	Endogenous	mRNA	129.17	80.76	47.12	45.47	43.68	44.84	42.63	28.59	73.62	68.3	37.52	41.15
Anxa1	NM_010730.2	NM_010730.2:400	Endogenous	mRNA	3389.26	3032.18	3697.31	3717.39	3076.85	2957.62	4789.14	5104	3206.11	3298.99	4849.99	5337.23
Anxa4	NM_013471.2	NM_013471.2:715	Endogenous	mRNA	1430.82	1430.61	1701.8	1612.01	2310.06	2454.31	4571.71	4655.6	1941.98	1947.05	4045.07	3822.74
Aoah	NM_001281854.1	NM_001281854.1:390	Endogenous	mRNA	140.1	157.32	104.45	96.25	706.61	699.14	541.44	520.63	491.11	491.47	464.99	428.73
Apoe	NM_001305844.1	NM_001305844.1:903	Endogenous	mRNA	3683.38	3418.15	26.7	35.62	2591.54	2592.49	48.32	39.12	2606.36	2547.65	27.29	35.84
Areg	NM_009704.3	NM_009704.3:698	Endogenous	mRNA	18.23	11.91	17.28	18.52	14.53	14.24	25.58	24.08	19.75	18.44	30.7	11.79
Arf6	NM_007481.2	NM_007481.2:1220	Endogenous	mRNA	3228.3	3473.74	3030.57	2966.34	3199.15	3253.2	3075.28	3238.15	3221.37	3423.82	3630.1	3575.85
Arg1	NM_007482.3	NM_007482.3:626	Endogenous	mRNA	142.09	106.98	29.84	37.89	699.81	636	65.37	63.2	459.68	437.3	77.31	65.04
Arhgef28	NM_012026.2	NM_012026.2:1188	Endogenous	mRNA	18.23	11.91	17.28	18.52	14.53	14.24	28.42	11.73	16.48	18.44	16.94	11.79
Arhgef6	NM_152801.2	NM_152801.2:480	Endogenous	mRNA	643.87	461.49	590.56	604.79	169.86	167.46	120.79	148.97	257.67	310.11	138.7	115.48
Armc1	NM_028840.2	NM_028840.2:294	Endogenous	mRNA	292.13	245.43	253.66	269.8	205.77	210.47	115.11	109.84	259.47	240.24	180.77	164.59
Atf3	NM_007498.3	NM_007498.3:387	Endogenous	mRNA	979.72	707.96	523.03	522.18	1131.74	1121.92	4072.9	4441.93	738.01	761.55	3235.6	3477.63
B4galt4	NM_019804.3	NM_019804.3:1483	Endogenous	mRNA	81.48	67.13	54.97	50.02	33.97	40.26	65.37	60.19	57.46	47.11	56.84	43.8
Batf	NM_016767.2	NM_016767.2:750	Endogenous	mRNA	42.73	24.12	17.28	20.46	89.3	72.29	45.48	34.61	56.56	58.88	34.11	34.51
Batf3	NM_030060.2	NM_030060.2:345	Endogenous	mRNA	23.85	14.68	17.28	18.52	17.47	17.39	32.69	21.07	18.85	18.84	23.87	17.26
Bcl10	NM_009740.1	NM_009740.1:1168	Endogenous	mRNA	426.27	298.92	349.47	339.53	422.22	436.51	571.29	567.28	367.21	372.92	554.8	476.52
Bcl2	NM_009741.3	NM_009741.3:1844	Endogenous	mRNA	41.73	26.22	37.7	31.83	14.53	14.24	29.84	25.58	16.48	18.44	21.6	25.22
Bcl6	NM_009744.3	NM_009744.3:185	Endogenous	mRNA	224.56	273.75	235.6	265.26	232.95	221.46	299.85	338.56	210.09	225.32	326.29	349.09
Bid	NM_007544.3	NM_007544.3:1307	Endogenous	mRNA	278.22	283.18	254.45	270.56	362.04	317.54	437.7	478.5	311.54	324.25	402.46	408.82
Birc2	NM_007465.2	NM_007465.2:1230	Endogenous	mRNA	73.53	93.35	109.95	109.13	170.83	159.23	240.17	221.19	124.8	118.55	188.72	205.74
Birc3	NM_007464.3	NM_007464.3:425	Endogenous	mRNA	58.62	49.3	69.11	77.3	418.33	437.42	461.86	472.48	345.66	311.68	434.29	412.8
Birc5	NM_009689.2	NM_009689.2:237	Endogenous	mRNA	178.85	126.91	48.69	48.5	57.27	48.5	17.03	24.08	79.01	95.78	23.87	15.93
Bmp6	NM_007556.2	NM_007556.2:2265	Endogenous	mRNA	18.23	16.78	17.28	18.52	28.15	14.24	17.03	25.58	16.48	18.44	16.94	11.79
Bmp8a	NM_001256019.1	NM_001256019.1:2084	Endogenous	mRNA	18.23	11.91	17.28	19.7	14.53	16.47	17.03	30.09	22.45	20.41	26.15	25.22
Btg2	NM_007570.2	NM_007570.2:50	Endogenous	mRNA	66.57	43	102.09	84.12	138.8	150.99	92.37	102.32	93.37	89.5	122.78	96.9
Btk	NM_013482.2	NM_013482.2:2255	Endogenous	mRNA	648.84	592.59	616.48	660.87	602.75	549.98	522.97	505.59	628.47	638.29	628.7	586.68
Btla	NM_001037719.2	NM_001037719.2:24	Endogenous	mRNA	18.23	11.91	17.28	18.52	14.53	14.24	29.84	21.07	16.48	18.44	16.94	18.58
C1qa	NM_007572.2	NM_007572.2:566	Endogenous	mRNA	3297.85	2972.39	2107.81	2006.1	3450.54	3397.79	2296.51	2090.05	3426.07	3289.56	2071.42	2109.14
C1qb	NM_009777.2	NM_009777.2:865	Endogenous	mRNA	15461.8	11196.3	9544.04	9520.47	14606.8	14468.7	10487.8	11413.3	13662.1	13526.5	9796.61	9397.57
C1qc	NM_007574.2	NM_007574.2:708	Endogenous	mRNA	11130.6	9145.83	7753.51	7612.13	10109	10002.1	8381.71	8069.8	8972.79	9202.93	7489.85	7585.75
C3	XM_011246258.1	XM_011246258.1:2702	Endogenous	mRNA	230.52	203.47	183.77	185.68	2783.72	2860.62	5854.98	6285.21	1724.71	1774.32	3568.71	3930.25
C3ar1	NM_009779.2	NM_009779.2:555	Endogenous	mRNA	9045.99	8651.82	8581.24	8606.47	10966	11357.4	14935.9	15764.9	9914.6	10431.6	13836	13783.1
C4a	NM_011413.2	NM_011413.2:56	Endogenous	mRNA	18.23	15.73	17.28	18.52	14.53	14.24	27	27.08	16.48	18.44	23.87	11.79
C5ar1	NM_007577.3	NM_007577.3:595	Endogenous	mRNA	11435.7	10467.4	9080.7	9284.77	8464.73	8489.43	3919.42	4079.29	9730.55	9722.67	6900.94	6689.79
Calr	NM_007591.3	NM_007591.3:551	Endogenous	mRNA	4719.73	3871.24	3954.11	4059.2	5837.28	6013.16	5214.05	6178.37	5452.45	5523.96	5867.51	5736.76
Camp	NM_009921.2	NM_009921.2:355	Endogenous	mRNA	18.23	17.83	17.28	18.52	37.85	35.69	46.9	42.13	35.01	32.97	52.3	38.49
Casp1	NM_009807.2	NM_009807.2:259	Endogenous	mRNA	748.2	672.3	634.54	613.12	3494.21	3453.61	5626.18	6361.95	2003.03	2232.04	4151.93	3995.29
Casp7	NM_007611.2	NM_007611.2:1468	Endogenous	mRNA	113.27	105.93	128.79	122.02	297.01	317.54	697.77	708.72	178.67	192.35	494.55	453.95
Cav1	NM_007616.3	NM_007616.3:1920	Endogenous	mRNA	224.56	238.09	17.28	18.95	1040.5	1109.11	71.06	76.74	951.69	1022.2	95.5	94.24
Cbr1	NM_007620.2	NM_007620.2:682	Endogenous	mRNA	104.33	104.88	30.63	29.56	110.65	75.04	36.95	39.12	111.33	94.21	31.83	50.44
Ccl1	NM_011329.2	NM_011329.2:145	Endogenous	mRNA	18.23	11.91	17.28	18.52	14.53	15.56	17.03	11.73	16.48	18.44	16.94	11.79
Ccl11	NM_011330.3	NM_011330.3:430	Endogenous	mRNA	18.23	11.91	17.28	18.52	14.53	14.24	17.03	21.07	16.48	18.44	16.94	15.93
Ccl12	NM_011331.2	NM_011331.2:173	Endogenous	mRNA	128.18	142.64	93.45	98.52	7171.87	6764.46	5332.01	5472.66	2589.31	2769.04	3501.63	3609.04
Ccl17	NM_011332.2	NM_011332.2:247	Endogenous	mRNA	19.87	15.73	17.28	18.52	14.56	19.22	27	34.61	16.48	25.12	30.7	30.53
Ccl19	NM_011888.2	NM_011888.2:465	Endogenous	mRNA	18.23	11.91	17.28	18.52	14.56	14.64	17.03	18.06	16.48	18.44	16.94	17.26
Ccl2	NM_011333.3	NM_011333.3:415	Endogenous	mRNA	4182.18	3613.23	1214.9	1349.78	22790	20851.6	27427.4	34456.5	14524.9	14956.1	12381.9	12867.2
Ccl20	NM_016960.1	NM_016960.1:120	Endogenous	mRNA	18.23	11.91	17.28	18.52	14.53	14.24	17.03	11.73	16.48	18.44	21.6	18.58
Ccl21a	NM_011124.4	NM_011124.4:170	Endogenous	mRNA	18.23	20.98	17.28	18.52	14.56	18.3	17.03	11.73	19.75	18.44	16.94	11.79
Ccl22	NM_009137.2	NM_009137.2:1096	Endogenous	mRNA	18.23	12.59	25.92	28.8	53.38	50.33	75.32	87.27	43.99	39.25	80.72	112.82
Ccl24	NM_019577.4	NM_019577.4:335	Endogenous	mRNA	18.23	14.68	17.28	18.52	27.18	26.54	17.03	25.58	26.04	30.62	21.6	18.58
Ccl25	NM_009138.3	NM_009138.3:626	Endogenous	mRNA	43.72	27.27	34.55	28.04	25.24	37.52	54	52.67	42.2	37.68	40.93	38.49
Ccl26	NM_001013412.2	NM_001013412.2:140	Endogenous	mRNA	26.83	26.22	17.28	31.07	31.06	30.2	41.21	36.11	31.42	29.05	31.83	27.87
Ccl27a	NM_001048179.1	NM_001048179.1:265	Endogenous	mRNA	18.23	19.93	17.28	18.52	24.27	20.13	17.03	24.08	16.48	18.44	16.94	22.56
Ccl28	NM_020279.3	NM_020279.3:234	Endogenous	mRNA	18.23	11.91	17.28	18.52	14.53	14.24	17.03	11.73	16.48	18.44	16.94	11.79
Ccl3	NM_011337.1	NM_011337.1:60	Endogenous	mRNA	526.62	611.47	490.04	521.42	3872.75	3856.25	28201.9	32679.5	2198.76	2349.8	17271.7	19008.8
Ccl4	NM_013652.1	NM_013652.1:140	Endogenous	mRNA	96.38	74.47	95.02	98.52	648.37	680.84	3827.05	4417.85	323.21	361.15	2168.06	2439.65
Ccl5	NM_013653.1	NM_013653.1:165	Endogenous	mRNA	449.12	470.93	94.24	84.12	5727.6	5654.43	20887.5	22250.3	1940.18	1848.12	9198.6	9567.47
Ccl6	NM_009139.2	NM_009139.2:825	Endogenous	mRNA	439.18	416.39	1002.86	1151.22	467.84	460.3	821.4	785.46	469.56	435.73	1005.01	894.63
Ccl7	NM_013654.3	NM_013654.3:141	Endogenous	mRNA	821.73	803.41	159.42	184.92	7693.09	6942.9	5874.87	6810.35	4151.51	4221.48	2594.39	2843.16
Ccl8	NM_021443.2	NM_021443.2:150	Endogenous	mRNA	88.43	45.1	24.35	28.04	308.66	300.15	237.33	228.72	180.46	168.01	78.45	95.57
Ccl9	NM_011338.2	NM_011338.2:1125	Endogenous	mRNA	12591.2	9742.61	10615.2	10770.2	34464.6	34242.3	32290.5	36361.5	26779.2	27944.8	39117.1	37772.1
Ccnb2	NM_007630.2	NM_007630.2:280	Endogenous	mRNA	237.48	204.52	61.26	64.42	106.77	125.37	28.42	34.61	175.07	165.66	37.52	35.84
Ccr1	NM_009912.4	NM_009912.4:1526	Endogenous	mRNA	174.88	137.4	369.89	428.2	357.19	312.97	423.49	386.71	232.53	211.98	411.56	398.2
Ccr2	NM_009915.2	NM_009915.2:2965	Endogenous	mRNA	131.16	119.57	376.17	378.18	110.65	99.75	146.37	127.9	108.64	107.56	153.48	126.1
Ccr3	NM_009914.4	NM_009914.4:664	Endogenous	mRNA	61.6	59.78	44.76	40.93	142.68	131.78	44.05	48.15	149.94	140.53	68.21	70.35
Ccr4	NM_009916.2	NM_009916.2:394	Endogenous	mRNA	18.23	15.73	17.28	18.52	14.53	17.39	38.37	34.61	26.04	18.84	20.46	27.87
Ccr5	NM_009917.5	NM_009917.5:1340	Endogenous	mRNA	330.88	430.02	64.4	53.81	801.73	813.53	55.42	58.68	676.06	712.87	64.8	62.38
Ccr6	NM_001190333.1	NM_001190333.1:660	Endogenous	mRNA	18.88	11.91	17.28	18.52	22.32	24.71	17.03	34.61	23.34	22.77	25.01	21.24
Ccr7	NM_007719.2	NM_007719.2:755	Endogenous	mRNA	18.23	14.68	17.28	18.52	14.53	21.96	32.69	24.08	16.48	18.44	16.94	25.22
Ccr8	NM_007720.2	NM_007720.2:426	Endogenous	mRNA	19.87	23.07	23.56	24.25	29.12	29.28	49.74	37.62	22.45	29.83	21.6	27.87
Ccr9	NM_009913.6	NM_009913.6:820	Endogenous	mRNA	21.86	11.91	17.28	22.74	24.27	33.86	41.21	39.12	17.96	21.98	22.74	19.91
Ccrl2	NM_017466.4	NM_017466.4:655	Endogenous	mRNA	39.75	38.81	28.27	36.38	439.69	457.55	4016.06	4447.95	123.9	128.76	1693.97	1710.94
Cd14	NM_009841.3	NM_009841.3:235	Endogenous	mRNA	2630.13	2148.01	3131.87	3168.69	8274.49	9218.77	11208.3	11049.1	4990.07	5304.13	10165	10309.5
Cd151	NM_009842.3	NM_009842.3:610	Endogenous	mRNA	259.34	221.3	250.52	247.83	257.21	241.59	218.85	212.17	228.94	223.75	244.43	229.63
Cd163	NM_053094.2	NM_053094.2:3225	Endogenous	mRNA	43.72	38.81	17.28	18.52	33.97	29.28	28.42	22.57	19.75	29.05	27.29	21.24
Cd180	NM_008533.2	NM_008533.2:860	Endogenous	mRNA	3154.77	2650.4	2082.68	2123.58	2327.53	2226.45	7365.62	7607.85	2358.57	2485.62	4072.35	4471.81
Cd1d1	NM_007639.3	NM_007639.3:1340	Endogenous	mRNA	67.57	54.54	59.68	61.39	62.12	67.72	150.64	158	48.48	54.96	111.42	132.73
Cd1d2	NM_007640.2	NM_007640.2:438	Endogenous	mRNA	18.23	11.91	17.28	18.52	14.53	22.88	17.03	22.57	16.48	18.44	19.33	11.79
Cd209e	NM_130905.2	NM_130905.2:696	Endogenous	mRNA	18.23	11.91	17.28	18.52	14.53	14.24	17.03	11.73	16.48	18.44	16.94	11.79
Cd244	NM_018729.2	NM_018729.2:262	Endogenous	mRNA	66.57	47.2	61.26	46.23	53.38	40.26	45.48	45.14	59.26	47.89	45.48	38.49
Cd247	NM_001113391.2	NM_001113391.2:215	Endogenous	mRNA	23.85	26.22	18.06	18.52	24.27	19.22	36.95	27.08	18.85	20.41	21.6	27.87
Cd27	NM_001042564.1	NM_001042564.1:730	Endogenous	mRNA	18.23	11.91	17.28	18.52	17.47	19.22	27	11.73	16.48	18.44	16.94	11.79
Cd274	NM_021893.2	NM_021893.2:515	Endogenous	mRNA	42.73	67.13	124.08	161.43	1717.02	1850.34	12188.9	12896.9	721.85	737.99	7261.34	8586.56
Cd276	NM_133983.4	NM_133983.4:1278	Endogenous	mRNA	75.52	56.64	40.05	40.17	38.82	44.84	38.37	21.07	30.53	27.48	19.33	23.89
Cd28	NM_007642.4	NM_007642.4:526	Endogenous	mRNA	207.67	148.93	168.84	165.22	58.24	60.4	115.11	96.3	60.15	56.53	54.57	83.62
Cd34	NM_001111059.1	NM_001111059.1:560	Endogenous	mRNA	39.75	30.42	17.28	18.52	14.53	14.64	29.84	11.73	21.55	23.55	16.94	11.79
Cd36	NM_007643.3	NM_007643.3:1520	Endogenous	mRNA	7244.54	7381.69	3985.52	3976.59	6632.21	6747.07	3875.37	4118.41	6948.21	7086.3	4433.88	4238.2
Cd38	NM_007646.4	NM_007646.4:1490	Endogenous	mRNA	18.23	14.68	19.63	18.52	134.92	114.39	159.16	171.54	57.46	83.22	222.83	213.7
Cd40	NM_011611.2	NM_011611.2:1425	Endogenous	mRNA	80.48	61.88	17.28	18.52	915.29	955.37	1560.38	1554.37	425.57	460.07	939.07	925.16
Cd40lg	NM_011616.2	NM_011616.2:600	Endogenous	mRNA	18.23	11.91	17.28	18.52	14.53	14.24	17.03	11.73	16.48	18.44	16.94	11.79
Cd44	NM_009851.2	NM_009851.2:112	Endogenous	mRNA	18.23	14.68	25.92	25.77	40.77	38.43	63.95	54.17	26.93	26.69	44.34	53.09
Cd47	NM_010581.3	NM_010581.3:165	Endogenous	mRNA	742.24	685.94	938.46	920.06	2621.63	2610.79	3852.63	4220.73	1907.86	1870.89	3299.26	3497.54
Cd68	NM_009853.1	NM_009853.1:636	Endogenous	mRNA	6938.5	7610.33	7035.72	7152.86	7798.89	8164.57	9825.56	9761.1	7482.41	7668.85	8175.4	7974.66
Cd69	NM_001033122.3	NM_001033122.3:1370	Endogenous	mRNA	29.81	23.07	43.98	48.5	913.35	800.72	14822.2	16506.8	301.67	330.53	8266.35	8379.5
Cd70	NM_011617.1	NM_011617.1:650	Endogenous	mRNA	18.23	11.91	17.28	18.52	19.41	14.24	17.03	24.08	20.65	18.44	16.94	11.79
Cd74	NM_001042605.1	NM_001042605.1:391	Endogenous	mRNA	219.59	240.18	99.74	96.25	453.28	414.54	139.27	153.48	442.62	431.8	151.21	131.41
Cd80	NM_009855.2	NM_009855.2:210	Endogenous	mRNA	98.37	112.23	38.48	37.14	97.06	97	45.48	54.17	76.31	76.15	30.7	47.78
Cd83	NM_009856.2	NM_009856.2:1624	Endogenous	mRNA	68.56	76.56	62.83	62.15	202.86	190.34	416.39	517.62	87.09	95	203.5	207.07
Cd84	NM_001252472.1	NM_001252472.1:188	Endogenous	mRNA	2109.47	1972.86	2299.43	2275.15	1746.14	1771.64	2081.93	2234.51	1737.28	1673.83	1924.76	1883.5
Cd86	NM_019388.3	NM_019388.3:251	Endogenous	mRNA	107.31	93.35	91.88	115.2	305.74	302.9	781.61	871.23	175.07	167.23	311.51	386.26
Cd99	NM_025584.2	NM_025584.2:683	Endogenous	mRNA	51.67	51.39	54.19	58.36	77.65	53.99	105.16	99.31	52.07	50.25	73.9	61.06
Cdc20	NM_023223.2	NM_023223.2:780	Endogenous	mRNA	264.3	190.89	54.19	55.33	83.47	92.43	31.26	42.13	137.37	127.97	26.15	17.26
Cdh1	NM_009864.2	NM_009864.2:1610	Endogenous	mRNA	28.82	29.37	32.2	29.56	23.29	20.13	17.03	30.09	25.14	21.2	25.01	30.53
Cdh11	NM_009866.4	NM_009866.4:1515	Endogenous	mRNA	18.23	11.91	17.28	18.52	14.53	14.24	17.03	11.73	16.48	18.44	16.94	11.79
Cdh13	NM_019707.4	NM_019707.4:778	Endogenous	mRNA	18.23	11.91	17.28	18.52	15.53	14.24	31.26	22.57	17.06	18.44	16.94	15.93
Cdh2	NM_007664.4	NM_007664.4:2861	Endogenous	mRNA	18.88	11.91	18.85	18.52	19.41	14.24	38.37	33.1	16.48	18.44	20.46	18.58
Cdh4	NM_001316723.1	NM_001316723.1:840	Endogenous	mRNA	18.23	11.91	17.28	21.98	21.35	14.64	29.84	11.73	16.48	18.44	20.46	11.79
Cdh5	NM_009868.3	NM_009868.3:1615	Endogenous	mRNA	25.83	11.91	18.06	23.49	27.18	31.11	17.03	30.09	17.06	18.44	22.74	11.79
Cdkn1a	NM_007669.4	NM_007669.4:1670	Endogenous	mRNA	885.32	1459.98	661.24	704.07	3641.75	3605.51	4683.98	4834.66	2385.5	2598.68	4670.36	5219.1
Ceacam1	NM_001039185.1	NM_001039185.1:294	Endogenous	mRNA	79.49	72.37	89.53	81.85	79.59	81.44	68.21	90.28	62.85	68.3	75.03	80.97
Ceacam2	NM_007543.4	NM_007543.4:736	Endogenous	mRNA	49.68	11.91	17.28	18.52	16.5	14.24	28.42	11.73	16.48	18.44	16.94	21.24
Cebpa	NM_007678.3	NM_007678.3:1968	Endogenous	mRNA	791.92	667.06	501.04	512.33	160.15	187.6	133.58	168.53	206.5	222.97	216.01	197.77
Cebpb	NM_009883.3	NM_009883.3:1147	Endogenous	mRNA	522.65	693.28	973.8	1054.97	3739.78	4125.29	5322.06	5248.46	2230.18	2403.97	4847.71	5215.12
Cebpd	NM_007679.4	NM_007679.4:1330	Endogenous	mRNA	31.8	16.78	42.41	34.86	24.27	17.39	32.69	28.59	34.12	25.12	35.24	25.22
Cebpg	NM_009884.3	NM_009884.3:3834	Endogenous	mRNA	26.83	23.07	28.27	29.56	27.18	26.54	39.79	25.58	21.55	25.12	20.46	26.55
Chil3	NM_009892.2	NM_009892.2:823	Endogenous	mRNA	18.23	19.93	17.28	18.52	14.53	15.56	38.37	34.61	26.04	18.44	16.94	11.79
Chil4	NM_145126.2	NM_145126.2:545	Endogenous	mRNA	18.23	11.91	17.28	18.52	14.53	14.64	27	24.08	20.65	18.44	16.94	11.79
Cldn1	NM_016674.3	NM_016674.3:2355	Endogenous	mRNA	18.23	11.91	18.06	18.52	18.44	14.24	17.03	18.06	16.48	18.44	16.94	11.79
Clec1b	NM_001204239.1	NM_001204239.1:674	Endogenous	mRNA	18.23	11.91	17.28	18.52	14.53	14.24	17.03	11.73	16.48	18.44	16.94	19.91
Clec5a	NM_001038604.1	NM_001038604.1:605	Endogenous	mRNA	753.17	673.35	925.11	884.44	1199.68	1145.71	1306	1424.97	1091.75	1029.26	2152.14	2038.79
Clec7a	NM_020008.2	NM_020008.2:1008	Endogenous	mRNA	130.17	86	186.12	244.04	95.12	120.79	368.07	472.48	99.66	100.49	407.01	418.11
Clec9a	NM_172732.3	NM_172732.3:292	Endogenous	mRNA	18.23	13.63	17.28	18.52	14.56	18.3	17.03	19.56	16.48	18.44	16.94	22.56
Clic4	NM_013885.2	NM_013885.2:3280	Endogenous	mRNA	795.9	733.13	766.48	772.28	1408.36	1412.01	3730.42	3928.82	966.05	979.8	2575.06	3095.36
Cma1	NM_010780.3	NM_010780.3:436	Endogenous	mRNA	18.23	11.91	17.28	18.52	14.53	19.22	17.03	11.73	17.06	18.44	16.94	18.58
Cnksr1	NM_001081047.1	NM_001081047.1:1820	Endogenous	mRNA	18.23	11.91	17.28	18.52	14.53	14.64	17.03	24.08	19.75	18.44	16.94	11.79
Cnn2	NM_007725.2	NM_007725.2:350	Endogenous	mRNA	138.11	108.03	44.76	54.57	134.92	144.59	59.69	51.16	134.67	141.32	76.17	61.06
Coasy	NM_001305982.1	NM_001305982.1:1712	Endogenous	mRNA	73.53	77.61	77.75	78.06	64.06	46.67	58.27	43.64	70.93	66.73	67.08	61.06
Col10a1	NM_009925.4	NM_009925.4:1850	Endogenous	mRNA	18.23	11.91	17.28	18.52	14.53	14.24	17.03	11.73	16.48	18.44	16.94	18.58
Col11a1	NM_007729.2	NM_007729.2:2644	Endogenous	mRNA	21.86	14.68	18.06	18.52	16.5	14.24	35.53	33.1	24.24	18.44	20.46	23.89
Col12a1	NM_007730.2	NM_007730.2:2130	Endogenous	mRNA	18.23	11.91	17.28	18.52	19.41	21.05	17.03	11.73	17.96	18.44	16.94	11.79
Col14a1	NM_181277.3	NM_181277.3:784	Endogenous	mRNA	18.88	18.88	17.28	18.52	14.53	14.24	17.03	22.57	17.06	18.44	16.94	11.79
Col15a1	NM_009928.3	NM_009928.3:765	Endogenous	mRNA	18.88	12.59	18.06	25.01	29.12	18.3	25.58	18.06	18.85	18.44	20.46	22.56
Col17a1	NM_007732.2	NM_007732.2:4914	Endogenous	mRNA	18.23	16.78	17.28	18.52	14.56	22.88	31.26	19.56	17.96	18.44	16.94	30.53
Col1a2	NM_007743.2	NM_007743.2:4025	Endogenous	mRNA	26.83	15.73	18.06	18.52	14.53	14.24	28.42	11.73	16.48	18.44	21.6	15.93
Col3a1	NM_009930.1	NM_009930.1:4370	Endogenous	mRNA	18.88	11.91	21.99	22.74	17.47	15.56	17.03	21.07	16.48	18.44	16.94	18.58
Col4a1	NM_009931.2	NM_009931.2:4116	Endogenous	mRNA	31.8	32.51	25.13	24.25	52.41	51.25	68.21	91.79	41.3	49.46	55.71	70.35
Col4a2	NM_009932.3	NM_009932.3:5600	Endogenous	mRNA	27.82	15.73	20.42	19.7	45.62	57.65	72.48	102.32	34.12	42.4	56.84	69.02
Cpa3	NM_007753.2	NM_007753.2:101	Endogenous	mRNA	18.23	11.91	17.28	18.52	14.53	14.24	17.03	11.73	16.48	18.44	16.94	11.79
Crabp2	NM_007759.2	NM_007759.2:275	Endogenous	mRNA	18.23	11.91	17.28	18.52	15.53	14.64	25.58	25.58	16.48	18.44	16.94	11.79
Crem	NM_001110853.1	NM_001110853.1:1840	Endogenous	mRNA	38.75	25.17	32.2	37.89	34.94	29.28	63.95	73.73	30.53	25.91	22.74	30.53
Crip1	NM_007763.3	NM_007763.3:47	Endogenous	mRNA	4362.02	5108.87	116.23	124.29	3182.65	3432.56	89.53	99.31	3388.36	3565.13	89.81	87.6
Csf1	NM_001113530.1	NM_001113530.1:833	Endogenous	mRNA	32.79	32.51	31.41	29.56	224.21	291	557.08	674.11	140.06	143.67	328.56	264.14
Csf1r	NM_001037859.1	NM_001037859.1:3655	Endogenous	mRNA	4129.52	3723.36	4195.2	4253.21	4944.31	5001.96	4092.8	4562.3	4698.28	4632.08	5267.23	5375.73
Csf2	NM_009969.4	NM_009969.4:732	Endogenous	mRNA	18.23	16.78	17.28	18.52	24.27	19.22	17.03	21.07	24.24	29.83	22.74	17.26
Csf2ra	NM_009970.2	NM_009970.2:296	Endogenous	mRNA	165.94	158.37	368.32	375.91	215.48	205.9	471.81	484.52	217.27	192.35	452.48	499.08
Csf3	NM_009971.1	NM_009971.1:830	Endogenous	mRNA	22.85	14.68	17.28	20.46	35.91	34.77	44.05	48.15	38.61	21.98	28.42	17.26
Csf3r	NM_001252651.1	NM_001252651.1:1294	Endogenous	mRNA	18.23	26.22	28.27	28.04	120.36	140.93	102.32	99.31	95.17	89.5	75.03	71.68
Cstb	NM_007793.3	NM_007793.3:345	Endogenous	mRNA	11702	11341	10746.4	10770.2	17331.3	17784.2	19463.5	20491.2	15945.2	16207.6	18257.4	17847.4
Ctgf	NM_010217.2	NM_010217.2:2240	Endogenous	mRNA	18.88	11.91	17.28	18.52	15.53	14.24	17.03	11.73	16.48	18.44	16.94	11.79
Ctla4	NM_009843.3	NM_009843.3:1475	Endogenous	mRNA	18.23	11.91	17.28	18.52	14.53	14.24	17.03	22.57	16.48	18.44	16.94	11.79
Ctnnb1	NM_007614.2	NM_007614.2:2975	Endogenous	mRNA	1673.27	1518.71	1405.73	1444.52	1879.11	1966.56	3100.86	3289.31	1599.91	1629.87	2486.39	2487.44
Ctsa	NM_001038492.2	NM_001038492.2:3388	Endogenous	mRNA	42.73	51.39	118.58	146.27	35.91	51.25	81	87.27	52.07	54.96	84.13	63.71
Ctsd	NM_009983.2	NM_009983.2:585	Endogenous	mRNA	50359	52454.2	76668.8	76271.4	45597.5	47130.7	77613.9	78981.1	42782.8	44460.2	75223.7	76626
Ctsg	NM_007800.1	NM_007800.1:785	Endogenous	mRNA	18.23	15.73	18.85	18.52	14.53	21.96	17.03	28.59	28.73	18.44	16.94	29.2
Ctsl	NM_009984.3	NM_009984.3:45	Endogenous	mRNA	4159.33	4223.65	2482.41	2481.29	4195	4291.84	3268.55	3644.43	4133.55	3978.88	2465.92	2405.14
Ctss	NM_021281.2	NM_021281.2:740	Endogenous	mRNA	11345.2	9445.79	17164	16631.7	13279	13242.5	22631.2	24910.6	11111.4	11069.1	21249.7	20336.2
Cttnbp2	NM_080285.1	NM_080285.1:3156	Endogenous	mRNA	20.87	11.91	17.28	18.52	14.53	14.24	29.84	18.06	16.48	18.44	16.94	17.26
Cx3cl1	NM_009142.3	NM_009142.3:125	Endogenous	mRNA	18.23	11.91	17.28	18.52	18.44	19.22	29.84	25.58	19.75	18.44	32.97	22.56
Cx3cr1	NM_009987.3	NM_009987.3:2696	Endogenous	mRNA	573.32	546.44	1515.68	1463.46	352.33	334.01	207.48	228.72	508.16	472.63	615.06	581.37
Cxcl1	NM_008176.1	NM_008176.1:560	Endogenous	mRNA	18.23	19.93	17.28	18.52	495.98	555.47	35.53	61.69	176.87	209.62	36.38	30.53
Cxcl10	NM_021274.1	NM_021274.1:115	Endogenous	mRNA	104.33	77.61	35.34	45.47	12286	11184.4	33795.4	34012.6	4205.38	4501.76	18651.9	19324.7
Cxcl11	NM_019494.1	NM_019494.1:345	Endogenous	mRNA	21.86	22.03	21.99	18.52	770.67	696.39	1799.13	1959.14	140.06	143.67	642.34	732.69
Cxcl12	NM_021704.3	NM_021704.3:259	Endogenous	mRNA	18.23	11.91	17.28	18.52	14.53	14.24	17.03	11.73	16.48	18.44	16.94	11.79
Cxcl13	NM_018866.2	NM_018866.2:551	Endogenous	mRNA	18.23	12.59	17.28	18.52	19.41	16.47	17.03	24.08	23.34	18.44	16.94	22.56
Cxcl14	NM_019568.2	NM_019568.2:658	Endogenous	mRNA	1389.09	1420.12	300.78	330.44	520.25	553.64	56.84	39.12	770.33	782.74	62.53	66.37
Cxcl16	NM_023158.6	NM_023158.6:679	Endogenous	mRNA	1900.81	1751.55	658.89	675.27	6350.73	6314.23	3808.58	3877.66	5320.47	5421.11	3832.47	4070.95
Cxcl2	NM_009140.2	NM_009140.2:765	Endogenous	mRNA	35.77	52.44	62.83	56.08	2514.86	2856.96	9718.98	10730.1	1049.55	1075.59	5433.21	4863.37
Cxcl3	NM_203320.2	NM_203320.2:275	Endogenous	mRNA	18.23	18.88	17.28	18.52	1701.49	2058.07	66.79	78.25	803.55	836.92	133.02	100.88
Cxcl5	NM_009141.2	NM_009141.2:565	Endogenous	mRNA	18.23	12.59	18.06	18.52	17.47	14.24	17.03	11.73	16.48	24.34	16.94	17.26
Cxcl9	NM_008599.2	NM_008599.2:40	Endogenous	mRNA	18.23	19.93	17.28	18.52	41.74	46.67	224.54	242.26	33.22	40.83	72.76	58.4
Cxcr1	NM_178241.4	NM_178241.4:860	Endogenous	mRNA	18.23	11.91	17.28	18.52	19.41	14.24	17.03	19.56	16.48	18.44	16.94	11.79
Cxcr2	NM_009909.3	NM_009909.3:440	Endogenous	mRNA	18.23	11.91	17.28	18.52	14.53	14.24	17.03	11.73	16.48	18.44	16.94	11.79
Cxcr3	NM_009910.2	NM_009910.2:605	Endogenous	mRNA	39.75	36.71	23.56	22.74	14.56	14.24	25.58	25.58	19.75	27.48	16.94	26.55
Cxcr4	NM_009911.3	NM_009911.3:704	Endogenous	mRNA	272.25	118.52	317.27	309.21	91.24	103.41	72.48	72.23	96.96	66.73	37.52	42.47
Cxcr5	NM_007551.2	NM_007551.2:1648	Endogenous	mRNA	19.87	15.73	20.42	18.52	40.77	29.28	34.11	42.13	31.42	31.4	27.29	23.89
Cxcr6	NM_030712.4	NM_030712.4:650	Endogenous	mRNA	18.23	11.91	17.28	18.52	14.56	14.24	17.03	11.73	16.48	18.44	16.94	17.26
Cybb	NM_007807.2	NM_007807.2:1535	Endogenous	mRNA	1276.81	1027.86	3050.2	2941.33	6936.01	6833.09	9736.03	10048.5	5599.69	5546.72	10018.3	10563
Cyp1b1	NM_009994.1	NM_009994.1:114	Endogenous	mRNA	18.23	11.91	17.28	18.52	14.53	14.24	17.03	11.73	16.48	18.44	16.94	11.79
Cyp3a13	NM_007819.4	NM_007819.4:1218	Endogenous	mRNA	18.23	24.12	21.2	18.95	21.35	25.62	31.26	39.12	25.14	25.91	34.11	27.87
Cyr61	NM_010516.1	NM_010516.1:804	Endogenous	mRNA	18.23	11.91	17.28	18.52	14.53	15.56	17.03	22.57	16.48	18.44	16.94	17.26
Cysltr1	NM_021476.4	NM_021476.4:1190	Endogenous	mRNA	192.76	184.59	296.85	277.38	428.04	351.4	265.75	306.96	357.33	356.43	422.92	400.86
Cytip	NM_139200.4	NM_139200.4:1080	Endogenous	mRNA	120.23	120.62	190.05	194.77	57.27	76.87	82.42	73.73	45.79	47.89	32.97	37.17
Daglb	NM_144915.3	NM_144915.3:2736	Endogenous	mRNA	289.15	321.99	424.08	419.11	104.83	117.13	139.27	138.43	177.77	186.85	114.83	144.68
Daxx	NM_007829.3	NM_007829.3:1215	Endogenous	mRNA	61.6	47.2	61.26	58.36	328.07	286.43	717.66	759.88	148.14	158.59	494.55	580.05
Ddr2	NM_022563.2	NM_022563.2:595	Endogenous	mRNA	20.87	17.83	17.28	19.7	14.53	16.47	17.03	30.09	19.75	18.44	21.6	21.24
Des	NM_010043.1	NM_010043.1:157	Endogenous	mRNA	18.23	11.91	17.28	18.52	14.53	14.24	17.03	18.06	16.48	18.44	16.94	15.93
Dhrs3	NM_011303.6	NM_011303.6:580	Endogenous	mRNA	192.76	230.74	259.16	258.44	172.77	156.48	108	103.83	159.81	171.94	105.73	95.57
Dnajb6	NM_011847.4	NM_011847.4:365	Endogenous	mRNA	647.85	647.13	712.29	724.53	884.23	923.34	1728.07	1903.47	783.79	783.53	1537.08	1523.79
Dpp4	NM_001159543.1	NM_001159543.1:1303	Endogenous	mRNA	18.23	16.78	17.28	18.52	14.53	14.24	17.03	24.08	16.48	18.44	16.94	11.79
Dusp1	NM_013642.3	NM_013642.3:1730	Endogenous	mRNA	578.29	406.95	479.83	430.48	1845.14	2050.75	1892.92	2246.54	1337.75	1309.54	1498.43	1482.64
Dusp2	NM_010090.2	NM_010090.2:1472	Endogenous	mRNA	18.23	22.03	17.28	18.52	96.09	120.79	240.17	210.66	55.66	56.53	154.62	152.64
Dusp6	NM_026268.2	NM_026268.2:1648	Endogenous	mRNA	795.9	826.48	1233.74	1324.77	766.79	819.02	304.12	297.93	633.86	666.55	619.61	719.42
Ear3	NM_017388.1	NM_017388.1:90	Endogenous	mRNA	18.23	11.91	17.28	18.52	14.53	14.24	17.03	11.73	16.48	18.44	16.94	11.79
Ear6	NM_053111.2	NM_053111.2:403	Endogenous	mRNA	18.23	19.93	17.28	18.52	18.44	14.24	28.42	22.57	16.48	18.44	16.94	21.24
Edn1	NM_010104.2	NM_010104.2:700	Endogenous	mRNA	18.23	11.91	17.28	18.52	55.33	44.84	123.64	156.49	16.48	18.44	65.94	70.35
Egf	NM_010113.3	NM_010113.3:1886	Endogenous	mRNA	23.85	13.63	17.28	18.52	14.56	17.39	34.11	24.08	23.34	18.44	16.94	19.91
Egr2	NM_010118.2	NM_010118.2:1785	Endogenous	mRNA	24.84	11.91	17.28	18.52	35.91	21.96	52.58	39.12	25.14	20.41	45.48	63.71
Egr3	NM_018781.2	NM_018781.2:518	Endogenous	mRNA	32.79	11.91	25.92	23.49	16.5	14.24	17.03	24.08	16.48	18.44	16.94	21.24
Eif4ebp2	NM_010124.2	NM_010124.2:235	Endogenous	mRNA	174.88	169.91	199.47	193.26	130.06	134.52	86.69	78.25	140.96	112.27	101.18	108.84
Elane	NM_015779.2	NM_015779.2:491	Endogenous	mRNA	18.23	16.78	17.28	20.46	29.12	23.79	28.42	11.73	17.96	21.2	20.46	30.53
Ell2	NM_138953.2	NM_138953.2:485	Endogenous	mRNA	988.66	757.26	608.63	657.84	1678.19	1676.47	1578.85	1763.53	1727.4	1721.72	1598.47	1757.4
Elovl6	NM_130450.2	NM_130450.2:4195	Endogenous	mRNA	40.74	35.66	26.7	23.49	27.18	20.13	27	21.07	35.01	26.69	21.6	11.79
Emp1	NM_010128.4	NM_010128.4:1080	Endogenous	mRNA	1899.82	2441.68	1886.35	2019.75	2090.7	2009.57	2131.67	2329.3	1384.43	1350.37	997.06	945.07
En1	NM_010133.2	NM_010133.2:351	Endogenous	mRNA	18.23	15.73	17.28	18.52	17.47	22.88	17.03	22.57	16.48	18.44	16.94	21.24
Enc1	NM_007930.3	NM_007930.3:4445	Endogenous	mRNA	101.35	74.47	106.8	98.52	38.82	24.71	52.58	60.19	43.99	36.9	37.52	49.11
Enpep	NM_007934.3	NM_007934.3:1990	Endogenous	mRNA	18.23	11.91	17.28	18.52	14.56	14.24	27	11.73	21.55	18.44	16.94	18.58
Enpp2	NM_001136077.2	NM_001136077.2:778	Endogenous	mRNA	18.23	23.07	17.28	20.46	22.32	15.56	17.03	11.73	16.48	18.44	16.94	11.79
Ephb6	NM_001146351.1	NM_001146351.1:546	Endogenous	mRNA	18.23	11.91	17.28	18.52	18.44	15.56	17.03	11.73	16.48	18.44	16.94	11.79
Epx	NM_007946.2	NM_007946.2:2336	Endogenous	mRNA	18.23	14.68	17.28	18.52	16.5	14.24	27	36.11	16.48	18.44	16.94	23.89
Ercc1	NM_007948.2	NM_007948.2:183	Endogenous	mRNA	103.34	83.91	78.53	97.01	73.77	98.83	90.95	99.31	102.35	99.71	110.28	87.6
Erg	NM_133659.2	NM_133659.2:992	Endogenous	mRNA	18.23	11.91	17.28	18.52	29.12	25.62	38.37	27.08	16.48	19.63	16.94	21.24
Ets1	NM_001038642.1	NM_001038642.1:740	Endogenous	mRNA	70.55	68.17	45.55	44.71	70.85	68.63	46.9	43.64	62.85	59.67	43.2	33.18
F11r	NM_172647.2	NM_172647.2:1615	Endogenous	mRNA	274.24	258.01	58.9	54.57	359.13	378.85	88.11	64.7	225.35	245.74	88.68	70.35
Fabp4	NM_024406.2	NM_024406.2:50	Endogenous	mRNA	116.25	77.61	221.46	204.63	145.59	123.54	842.72	874.24	87.99	98.14	507.05	493.77
Fadd	NM_010175.5	NM_010175.5:2641	Endogenous	mRNA	32.79	26.22	22.77	23.49	16.5	22.88	17.03	28.59	26.04	27.48	27.29	11.79
Faf1	NM_007983.2	NM_007983.2:2660	Endogenous	mRNA	18.23	30.42	32.98	27.28	28.15	33.86	42.63	48.15	22.45	23.55	32.97	31.86
Fas	NM_007987.2	NM_007987.2:95	Endogenous	mRNA	18.88	24.12	29.06	26.53	187.33	206.81	322.59	323.51	109.53	107.56	287.63	296
Fasn	NM_007988.3	NM_007988.3:6560	Endogenous	mRNA	419.31	290.53	175.13	169.76	111.62	117.13	63.95	64.7	184.05	209.62	81.86	70.35
Fbp1	NM_019395.2	NM_019395.2:701	Endogenous	mRNA	18.23	11.91	17.28	18.52	23.29	14.24	32.69	19.56	17.96	18.44	16.94	17.26
Fbxl7	NM_176959.3	NM_176959.3:2740	Endogenous	mRNA	18.88	14.68	17.28	18.52	14.56	15.56	17.03	24.08	16.48	18.44	21.6	22.56
Fcer1a	NM_010184.1	NM_010184.1:114	Endogenous	mRNA	19.87	12.59	17.28	18.52	16.5	18.3	29.84	19.56	16.48	18.44	29.56	23.89
Fcer2a	NM_001253737.1	NM_001253737.1:1770	Endogenous	mRNA	18.23	13.63	17.28	18.52	14.53	14.24	17.03	11.73	16.48	18.44	16.94	11.79
Fcgr1	NM_010186.5	NM_010186.5:185	Endogenous	mRNA	1873.98	1370.82	1448.14	1621.1	10641.8	11127.7	14276.5	14430.2	7225.64	7565.21	10965.3	10252.4
Fcgr2b	NM_001077189.1	NM_001077189.1:1225	Endogenous	mRNA	416.33	361.85	660.46	710.89	4092.11	4035.61	2130.24	2616.7	2559.68	2719.58	4006.41	3883.8
Fcgr3	NM_010188.5	NM_010188.5:1175	Endogenous	mRNA	1403	2455.32	3678.46	3669.65	2584.75	2597.07	2290.83	2353.38	1959.04	2039.69	2297.66	2217.98
Fcgr4	NM_144559.1	NM_144559.1:608	Endogenous	mRNA	420.3	330.38	731.14	720.74	2142.15	2053.5	4790.56	5204.82	1014.53	1081.08	3073.02	3086.07
Fcnb	NM_010190.1	NM_010190.1:766	Endogenous	mRNA	18.23	11.91	17.28	18.52	14.53	17.39	27	25.58	16.48	18.44	22.74	25.22
Fem1c	NM_173423.4	NM_173423.4:1734	Endogenous	mRNA	198.73	160.47	242.67	203.87	231.98	213.22	400.75	517.62	168.79	165.66	272.85	273.43
Fgf10	NM_008002.4	NM_008002.4:1287	Endogenous	mRNA	18.23	11.91	17.28	18.52	14.53	14.24	17.03	11.73	16.48	18.44	16.94	11.79
Fgf18	NM_008005.1	NM_008005.1:482	Endogenous	mRNA	18.23	14.68	17.28	18.52	21.35	15.56	17.03	11.73	18.85	18.44	16.94	34.51
Fgf2	NM_008006.2	NM_008006.2:287	Endogenous	mRNA	18.23	20.98	20.42	18.52	18.44	18.3	28.42	18.06	18.85	22.77	27.29	11.79
Fgf7	NM_008008.4	NM_008008.4:213	Endogenous	mRNA	18.23	11.91	17.28	18.52	14.53	14.24	29.84	19.56	16.48	18.44	16.94	11.79
Fgfr1	NM_001079908.2	NM_001079908.2:1308	Endogenous	mRNA	18.23	11.91	17.28	18.52	26.21	16.47	17.03	11.73	16.48	18.44	16.94	15.93
Flnb	NM_134080.1	NM_134080.1:6855	Endogenous	mRNA	58.62	33.56	25.13	27.28	120.36	155.57	98.06	84.26	105.94	127.19	67.08	55.75
Flrt2	NM_201518.4	NM_201518.4:3430	Endogenous	mRNA	119.24	143.69	30.63	29.56	333.89	316.63	98.06	106.83	317.83	335.24	85.27	98.22
Flt1	NM_010228.3	NM_010228.3:1550	Endogenous	mRNA	18.23	13.63	27.49	31.07	27.18	20.13	140.69	138.43	16.48	21.98	95.5	87.6
Flt3	NM_010229.2	NM_010229.2:3302	Endogenous	mRNA	24.84	16.78	18.06	18.52	15.53	23.79	38.37	42.13	23.34	18.44	28.42	38.49
Fn1	NM_010233.1	NM_010233.1:2627	Endogenous	mRNA	50.68	23.07	17.28	18.52	17.47	21.96	17.03	11.73	29.63	24.34	20.46	22.56
Fosb	NM_008036.2	NM_008036.2:2888	Endogenous	mRNA	34.78	25.17	21.2	18.52	26.21	23.79	58.27	60.19	20.65	20.41	25.01	25.22
Fosl1	NM_010235.2	NM_010235.2:353	Endogenous	mRNA	32.79	22.03	17.28	18.52	42.71	57.65	56.84	51.16	45.79	46.32	53.43	51.77
Fpr-rs3	NM_008040.2	NM_008040.2:907	Endogenous	mRNA	18.23	18.88	17.28	18.52	14.56	21.05	39.79	30.09	19.75	18.44	23.87	15.93
Fpr-rs4	NM_008041.2	NM_008041.2:834	Endogenous	mRNA	18.23	20.98	17.28	21.22	19.41	16.47	34.11	19.56	23.34	18.44	16.94	11.79
Fpr-rs5	Fpr_rs5.1	Fpr_rs5.1:468	Endogenous	mRNA	18.23	11.91	17.28	18.52	15.53	14.24	17.03	11.73	16.48	18.44	16.94	11.79
Fpr-rs6	NM_177316.2	NM_177316.2:169	Endogenous	mRNA	18.23	11.91	17.28	18.52	14.53	14.24	17.03	11.73	16.48	18.44	16.94	11.79
Fpr1	NM_013521.2	NM_013521.2:750	Endogenous	mRNA	18.23	11.91	34.55	38.65	288.27	254.4	588.34	624.46	121.21	128.76	809.47	818.97
Fpr2	NM_008039.2	NM_008039.2:1015	Endogenous	mRNA	18.23	11.91	36.91	37.14	787.17	791.57	1462.32	1576.94	324.11	324.25	1717.85	1837.04
Fpr3	NM_008042.2	NM_008042.2:985	Endogenous	mRNA	26.83	24.12	18.85	29.56	36.88	42.09	45.48	37.62	38.61	30.62	37.52	34.51
Fscn1	NM_007984.2	NM_007984.2:1645	Endogenous	mRNA	18.23	17.83	22.77	32.59	56.3	72.29	55.42	58.68	66.44	64.38	62.53	65.04
Furin	NM_011046.2	NM_011046.2:2011	Endogenous	mRNA	821.73	768.79	976.94	976.15	1360.8	1401.94	2171.46	2357.89	863.7	889.52	1556.41	1555.64
Fut4	NM_010242.3	NM_010242.3:1765	Endogenous	mRNA	34.78	20.98	18.85	21.98	18.44	30.2	17.03	19.56	26.04	18.44	21.6	22.56
Fyn	NM_008054.2	NM_008054.2:1030	Endogenous	mRNA	411.36	520.22	43.98	18.52	287.3	296.49	39.79	45.14	325.91	313.25	27.29	23.89
Fzd4	NM_008055.4	NM_008055.4:1336	Endogenous	mRNA	18.23	11.91	17.28	18.52	14.56	14.24	17.03	11.73	16.48	18.44	16.94	18.58
Fzd6	NM_001162494.1	NM_001162494.1:1326	Endogenous	mRNA	18.23	11.91	17.28	18.52	14.53	14.64	17.03	11.73	16.48	18.44	16.94	11.79
Fzd9	NM_010246.1	NM_010246.1:745	Endogenous	mRNA	18.23	16.78	18.85	18.52	14.56	14.24	17.03	11.73	16.48	18.44	16.94	21.24
Gadd45b	NM_008655.1	NM_008655.1:415	Endogenous	mRNA	103.34	90.2	44.76	53.05	354.27	383.43	1227.84	1238.38	202.91	228.46	729.89	686.23
Gata1	NM_008089.1	NM_008089.1:1640	Endogenous	mRNA	18.23	16.78	18.06	18.52	16.5	22.88	17.03	24.08	17.96	18.44	16.94	17.26
Gata2	NM_008090.4	NM_008090.4:2960	Endogenous	mRNA	18.23	11.91	17.28	18.52	14.53	14.24	17.03	11.73	16.48	18.44	16.94	11.79
Gata3	NM_008091.3	NM_008091.3:1943	Endogenous	mRNA	18.23	11.91	17.28	18.52	16.5	21.96	25.58	19.56	16.48	18.44	16.94	23.89
Gata6	NM_010258.3	NM_010258.3:2065	Endogenous	mRNA	18.23	11.91	17.28	18.52	14.53	14.24	17.03	11.73	16.48	18.44	16.94	11.79
Gch1	NM_008102.3	NM_008102.3:2454	Endogenous	mRNA	37.76	37.76	34.55	50.02	190.24	152.82	251.54	291.92	151.73	132.68	260.35	258.83
Gem	NM_010276.3	NM_010276.3:1395	Endogenous	mRNA	20.87	18.88	17.28	18.52	73.77	86.02	17.03	11.73	37.71	38.47	16.94	15.93
Gk5	NM_177352.4	NM_177352.4:756	Endogenous	mRNA	29.81	27.27	24.35	18.95	29.12	23.79	41.21	34.61	20.65	18.44	46.61	29.2
Glg1	NM_009149.2	NM_009149.2:1604	Endogenous	mRNA	1085.04	985.9	945.53	1013.28	659.05	734.83	636.66	653.05	827.79	803.94	710.56	849.5
Gnai3	NM_010306.2	NM_010306.2:354	Endogenous	mRNA	821.73	860.04	854.43	810.17	898.79	975.5	1186.63	1202.27	881.66	874.6	1080.05	1057.89
Golim4	NM_001291069.1	NM_001291069.1:2316	Endogenous	mRNA	58.62	61.88	69.11	61.39	57.27	72.29	61.11	61.69	74.52	65.95	60.26	49.11
Gpr183	NM_183031.2	NM_183031.2:238	Endogenous	mRNA	136.13	159.42	83.24	81.85	37.85	38.43	35.53	28.59	68.23	75.37	36.38	17.26
Gpr65	NM_008152.2	NM_008152.2:575	Endogenous	mRNA	242.45	188.79	161.78	147.79	288.27	314.8	181.9	176.05	267.55	250.45	179.63	176.54
Grn	NM_008175.4	NM_008175.4:1292	Endogenous	mRNA	5238.4	4856.1	6064.27	6154.73	7473.73	7448.04	7635.63	9126.11	6844.96	6455.87	6931.64	7303.02
Gsn	NM_146120.3	NM_146120.3:624	Endogenous	mRNA	2396.63	2159.55	3017.22	2865.54	1418.07	1411.09	2022.24	1910.99	1716.63	1751.56	2237.41	2174.18
Gtf2h2	NM_022011.4	NM_022011.4:650	Endogenous	mRNA	226.55	184.59	358.89	333.47	199.95	191.26	187.59	215.17	174.18	153.09	317.19	305.29
Gzma	NM_010370.2	NM_010370.2:188	Endogenous	mRNA	18.23	12.59	17.28	18.52	21.35	18.3	17.03	19.56	19.75	18.44	20.46	25.22
H2-Aa	NM_010378.2	NM_010378.2:450	Endogenous	mRNA	110.29	61.88	18.85	18.52	134.92	139.1	17.03	31.6	129.29	149.17	19.33	25.22
H2-Ab1	NM_207105.2	NM_207105.2:164	Endogenous	mRNA	34.78	28.32	17.28	18.52	158.21	151.91	17.03	11.73	158.02	130.33	16.94	18.58
H2-D1	NM_010380.3	NM_010380.3:1133	Endogenous	mRNA	7026.93	6713.58	10996.1	10907.4	13377	13283.7	17903.2	22632.5	10778.3	10637.3	16724.8	16124.5
H2-DMa	NM_010386.3	NM_010386.3:530	Endogenous	mRNA	74.52	50.34	47.12	56.84	68.91	73.21	28.42	28.59	86.19	61.24	42.07	31.86
H2-DMb1	NM_010387.2	NM_010387.2:1089	Endogenous	mRNA	97.38	106.98	167.27	131.87	125.21	126.28	130.74	115.86	145.45	154.66	123.92	103.53
H2-DMb2	NM_010388.4	NM_010388.4:195	Endogenous	mRNA	20.87	31.46	52.62	50.78	28.15	30.2	51.16	11.73	35.01	30.62	30.7	21.24
H2-Ea-ps	NM_010381.2	NM_010381.2:735	Endogenous	mRNA	18.23	11.91	17.28	18.52	14.53	14.24	17.03	11.73	16.48	18.44	16.94	11.79
H2-Eb1	NM_010382.2	NM_010382.2:935	Endogenous	mRNA	18.23	16.78	17.28	18.52	24.27	20.13	17.03	11.73	20.65	25.91	16.94	11.79
H2-K1	NM_001001892.2	NM_001001892.2:1196	Endogenous	mRNA	6269.79	7131.02	6465.57	6497.29	15936.5	16137.9	19784.7	21999	11913.1	12455.6	16960.2	17183.7
H2-M3	NM_013819.2	NM_013819.2:1180	Endogenous	mRNA	145.07	126.91	160.99	150.82	234.89	232.44	432.02	472.48	198.42	187.64	356.98	422.09
H2-Ob	NM_010389.3	NM_010389.3:198	Endogenous	mRNA	18.23	27.27	17.28	18.52	23.29	19.22	17.03	33.1	39.5	18.44	19.33	21.24
H2-Q1	NM_010390.3	NM_010390.3:859	Endogenous	mRNA	293.12	161.52	190.05	258.44	805.61	851.96	1166.73	1306.1	560.24	538.58	889.05	1142.84
H2-Q10	NM_010391.4	NM_010391.4:890	Endogenous	mRNA	18.23	17.83	17.28	18.52	14.53	16.47	17.03	11.73	16.48	18.44	16.94	11.79
H2-Q2	NM_010392.2	NM_010392.2:472	Endogenous	mRNA	18.23	15.73	20.42	18.52	20.38	17.39	46.9	55.67	26.04	18.44	32.97	30.53
H2-T23	NM_010398.3	NM_010398.3:365	Endogenous	mRNA	221.58	175.16	165.7	184.16	604.69	599.39	1099.94	1014.18	413	398.83	674.18	783.13
Havcr1	NM_134248.2	NM_134248.2:115	Endogenous	mRNA	18.23	11.91	17.28	18.52	14.53	14.24	17.03	19.56	16.48	18.44	16.94	22.56
Havcr2	NM_134250.2	NM_134250.2:134	Endogenous	mRNA	257.35	272.7	374.6	366.06	145.59	122.62	119.37	135.42	143.65	138.96	119.37	110.17
Hbegf	NM_010415.1	NM_010415.1:1300	Endogenous	mRNA	27.82	13.63	17.28	18.52	31.06	33.86	82.42	67.71	33.22	20.41	52.3	58.4
Hc	NM_010406.1	NM_010406.1:1065	Endogenous	mRNA	18.23	11.91	17.28	18.52	20.38	14.24	17.03	27.08	18.85	18.44	16.94	31.86
Hdac5	NM_010412.3	NM_010412.3:2122	Endogenous	mRNA	202.7	219.21	330.62	322.1	197.03	183.94	103.74	164.01	215.48	212.76	180.77	176.54
Hdac6	NM_010413.3	NM_010413.3:2195	Endogenous	mRNA	52.66	38.81	37.7	30.32	30.09	32.94	48.32	42.13	35.91	29.05	39.79	29.2
Hdc	NM_008230.4	NM_008230.4:745	Endogenous	mRNA	18.23	12.59	17.28	18.52	60.18	48.5	41.21	48.15	26.93	29.05	29.56	39.82
Hes1	NM_008235.2	NM_008235.2:983	Endogenous	mRNA	18.23	11.91	17.28	18.52	14.53	14.24	17.03	11.73	16.48	18.44	16.94	11.79
Hgf	NM_010427.5	NM_010427.5:483	Endogenous	mRNA	131.16	141.59	155.49	122.02	37.85	44.84	34.11	40.63	50.28	36.11	37.52	33.18
Hif1a	NM_010431.2	NM_010431.2:1294	Endogenous	mRNA	1249.98	1167.35	1434	1410.41	3565.07	3723.56	5603.44	5893.98	1868.36	1979.23	4246.3	4392.17
Hip1r	NM_145070.2	NM_145070.2:3530	Endogenous	mRNA	18.23	14.68	17.28	18.52	19.41	20.13	17.03	27.08	22.45	18.44	27.29	22.56
Hist1h1c	NM_015786.3	NM_015786.3:517	Endogenous	mRNA	1030.39	1232.38	609.41	672.24	639.64	644.23	285.64	234.74	796.36	796.09	283.09	288.03
Hist2h2aa1	NM_013549.2	NM_013549.2:84	Endogenous	mRNA	3590.97	2502.52	1171.7	1202	1756.81	1803.67	909.51	860.7	2012.91	1936.84	953.85	1027.36
Hivep1	NM_007772.2	NM_007772.2:5072	Endogenous	mRNA	97.38	99.64	120.15	105.35	222.27	196.75	287.06	322.01	156.22	151.52	302.41	228.3
Hmgb1	NM_010439.3	NM_010439.3:1574	Endogenous	mRNA	532.58	389.12	372.24	350.14	268.86	269.96	201.8	237.75	325.01	328.96	233.06	252.19
Hnf1b	NM_009330.2	NM_009330.2:1185	Endogenous	mRNA	18.23	14.68	17.28	18.52	15.53	14.24	32.69	11.73	16.48	18.44	16.94	11.79
Hoxd4	NM_010469.2	NM_010469.2:2184	Endogenous	mRNA	18.23	14.68	18.85	20.46	25.24	14.24	27	18.06	28.73	27.48	25.01	19.91
Hpgd	NM_008278.2	NM_008278.2:845	Endogenous	mRNA	55.64	41.95	17.28	23.49	14.56	14.64	17.03	18.06	17.96	18.44	16.94	11.79
Hpgds	NM_019455.4	NM_019455.4:425	Endogenous	mRNA	936.99	661.81	757.05	692.7	195.09	215.05	325.43	400.25	287.3	300.69	273.99	282.72
Hras	NM_001130443.1	NM_001130443.1:240	Endogenous	mRNA	312.99	387.02	293.71	285.72	320.3	311.14	201.8	230.22	388.76	397.26	313.78	265.47
Hspg2	NM_008305.3	NM_008305.3:6162	Endogenous	mRNA	18.23	11.91	17.28	18.52	14.53	14.64	17.03	18.06	17.06	18.44	16.94	19.91
Icam1	NM_010493.2	NM_010493.2:2195	Endogenous	mRNA	256.36	207.67	83.24	97.01	2005.29	2112.98	2863.54	3025.99	1284.78	1364.5	2809.26	2739.63
Icos	NM_017480.1	NM_017480.1:142	Endogenous	mRNA	18.23	11.91	17.28	18.52	14.53	14.24	28.42	11.73	16.48	18.44	22.74	18.58
Icosl	NM_015790.3	NM_015790.3:349	Endogenous	mRNA	102.34	97.54	97.38	95.49	165.98	189.43	152.06	170.03	111.33	131.11	194.41	156.63
Id1	NM_010495.2	NM_010495.2:280	Endogenous	mRNA	1165.53	1232.38	103.66	104.59	870.64	1007.53	32.69	37.62	791.88	888.73	32.97	41.15
Id2	NM_010496.3	NM_010496.3:625	Endogenous	mRNA	4998.94	3861.8	1806.25	1752.97	4997.69	5105.37	5562.23	5857.87	3679.26	3857.19	5019.38	4574.01
Id3	NM_008321.2	NM_008321.2:226	Endogenous	mRNA	252.38	311.5	17.28	23.49	310.6	357.81	41.21	36.11	261.26	252.8	29.56	19.91
Ido1	NM_008324.1	NM_008324.1:521	Endogenous	mRNA	26.83	12.59	17.28	18.52	24.27	21.96	46.9	49.66	20.65	20.41	29.56	26.55
Ido2	NM_145949.2	NM_145949.2:964	Endogenous	mRNA	18.23	15.73	17.28	18.52	18.44	15.56	17.03	31.6	16.48	18.44	27.29	27.87
Ier3	NM_133662.2	NM_133662.2:405	Endogenous	mRNA	122.22	126.91	50.26	62.9	1180.27	1218.92	824.24	904.34	594.36	619.44	517.29	595.98
Ifit1bl1	NM_001101605.1	NM_001101605.1:74	Endogenous	mRNA	37.76	38.81	36.12	30.32	2162.53	2327.11	19995	22525.6	626.68	701.09	7960.53	7109.23
Ifit1bl2	NM_053217.2	NM_053217.2:2448	Endogenous	mRNA	18.23	11.91	17.28	18.52	24.27	19.22	56.84	49.66	21.55	19.63	35.24	31.86
Ifna1	NM_010502.2	NM_010502.2:354	Endogenous	mRNA	18.23	11.91	17.28	18.52	18.44	18.3	46.9	46.65	17.06	18.44	19.33	27.87
Ifnar1	NM_010508.1	NM_010508.1:1195	Endogenous	mRNA	434.22	481.41	604.7	577.5	1472.42	1413.84	1325.9	1427.98	1090.85	1106.99	1614.39	1595.46
Ifnar2	NM_001110498.1	NM_001110498.1:725	Endogenous	mRNA	355.72	430.02	625.12	574.47	816.29	838.24	902.41	1029.23	709.28	706.59	981.14	1044.62
Ifnb1	NM_010510.1	NM_010510.1:335	Endogenous	mRNA	18.23	18.88	17.28	18.52	54.35	41.18	294.17	281.38	25.14	20.41	53.43	66.37
Ifng	NM_008337.1	NM_008337.1:95	Endogenous	mRNA	18.23	15.73	17.28	18.52	14.53	14.24	17.03	11.73	16.48	18.44	16.94	22.56
Ifngr1	NM_010511.2	NM_010511.2:985	Endogenous	mRNA	781.98	843.26	1957.03	2023.54	759.99	718.36	484.6	499.57	781.1	796.88	1018.66	886.66
Igf1	NM_001111274.1	NM_001111274.1:418	Endogenous	mRNA	155.01	268.5	729.57	746.51	577.52	581.09	1061.57	1167.66	699.4	639.07	1248.31	1276.9
Igf2	NM_010514.3	NM_010514.3:532	Endogenous	mRNA	18.23	11.91	17.28	18.52	14.53	17.39	17.03	11.73	16.48	18.44	16.94	11.79
Ikbke	NM_019777.3	NM_019777.3:618	Endogenous	mRNA	168.92	100.69	176.7	190.99	592.08	665.28	926.56	875.75	483.92	515.02	935.66	1107
Ikzf1	NM_009578.2	NM_009578.2:1716	Endogenous	mRNA	359.69	388.07	354.97	332.71	500.84	543.57	900.98	979.57	440.83	414.53	729.89	712.78
Il10	NM_010548.1	NM_010548.1:985	Endogenous	mRNA	18.23	24.12	17.28	18.52	81.53	112.56	99.48	88.78	54.77	63.59	57.98	61.06
Il10ra	NM_008348.2	NM_008348.2:2522	Endogenous	mRNA	178.85	162.57	244.24	229.64	355.24	355.98	420.65	478.5	262.16	226.11	409.28	438.02
Il12a	NM_008351.1	NM_008351.1:355	Endogenous	mRNA	18.23	11.91	19.63	18.52	14.56	14.24	17.03	21.07	17.96	18.44	20.46	11.79
Il12b	NM_001303244.1	NM_001303244.1:414	Endogenous	mRNA	19.87	11.91	17.28	18.52	29.12	14.64	51.16	67.71	17.96	18.44	70.49	62.38
Il13	NM_008355.2	NM_008355.2:425	Endogenous	mRNA	24.84	11.91	17.28	18.52	14.53	14.24	17.03	11.73	16.48	18.84	20.46	15.93
Il15	NM_008357.2	NM_008357.2:854	Endogenous	mRNA	74.52	69.22	79.32	72.76	378.54	368.79	1020.36	1056.31	249.59	248.09	560.49	562.79
Il15ra	NM_008358.2	NM_008358.2:800	Endogenous	mRNA	22.85	18.88	20.42	21.98	103.86	107.07	312.64	300.94	46.69	43.18	121.65	168.57
Il17ra	NM_008359.1	NM_008359.1:312	Endogenous	mRNA	151.03	186.69	262.3	270.56	348.45	293.75	193.27	249.78	163.4	175.86	242.16	220.34
Il18	NM_008360.1	NM_008360.1:270	Endogenous	mRNA	82.47	72.37	58.11	58.36	467.84	487.75	565.6	613.92	242.41	230.82	427.47	372.98
Il18r1	NM_001161842.1	NM_001161842.1:620	Endogenous	mRNA	22.85	11.91	17.28	18.52	15.53	14.24	35.53	37.62	16.48	18.44	19.33	21.24
Il1a	NM_010554.4	NM_010554.4:512	Endogenous	mRNA	18.23	11.91	17.28	18.52	816.29	795.23	3323.98	3973.96	311.54	272.43	2563.69	2908.2
Il1b	NM_008361.3	NM_008361.3:1120	Endogenous	mRNA	18.23	24.12	34.55	38.65	3732.01	4374.2	7129.71	8053.25	1286.57	1340.16	8594.91	8403.39
Il1r1	NM_001123382.1	NM_001123382.1:820	Endogenous	mRNA	23.85	19.93	18.06	18.52	26.21	36.6	27	34.61	31.42	29.83	22.74	22.56
Il1r2	NM_010555.4	NM_010555.4:458	Endogenous	mRNA	93.4	41.95	42.41	43.2	43.68	42.09	88.11	64.7	35.91	37.68	65.94	51.77
Il1rap	NM_134103.2	NM_134103.2:945	Endogenous	mRNA	68.56	51.39	69.11	78.82	94.15	99.75	281.38	276.87	76.31	75.37	210.33	199.1
Il1rl1	NM_001025602.2	NM_001025602.2:815	Endogenous	mRNA	18.23	26.22	22.77	21.98	26.21	15.56	28.42	28.59	16.48	18.44	28.42	18.58
Il1rn	NM_031167.5	NM_031167.5:224	Endogenous	mRNA	234.5	299.97	585.85	721.5	8813.18	8784.09	26478.1	29218.6	3533.81	3542.37	11504.2	11867.8
Il2	NM_008366.3	NM_008366.3:314	Endogenous	mRNA	18.23	18.88	17.28	18.52	15.53	14.24	17.03	11.73	16.48	18.44	16.94	11.79
Il21r	NM_021887.1	NM_021887.1:619	Endogenous	mRNA	161.96	113.27	99.74	81.09	351.36	341.33	198.96	173.04	237.92	264.58	167.12	171.23
Il22	NM_016971.1	NM_016971.1:477	Endogenous	mRNA	18.23	11.91	17.28	18.52	14.53	14.24	17.03	11.73	16.48	18.44	16.94	11.79
Il23a	NM_031252.1	NM_031252.1:360	Endogenous	mRNA	18.23	13.63	17.28	18.52	19.41	17.39	17.03	24.08	16.48	22.77	25.01	26.55
Il25	NM_080729.2	NM_080729.2:649	Endogenous	mRNA	18.23	11.91	17.28	18.52	14.53	18.3	17.03	11.73	16.48	18.44	16.94	11.79
Il27	NM_145636.1	NM_145636.1:402	Endogenous	mRNA	18.23	11.91	17.28	18.52	25.24	23.79	264.33	209.16	16.48	18.44	89.81	116.81
Il27ra	NM_016671.3	NM_016671.3:198	Endogenous	mRNA	18.88	11.91	17.28	18.52	19.41	14.64	17.03	18.06	17.96	18.44	16.94	15.93
Il3	NM_010556.4	NM_010556.4:155	Endogenous	mRNA	28.82	22.03	36.91	25.01	24.27	30.2	45.48	39.12	23.34	23.55	31.83	33.18
Il33	NM_133775.1	NM_133775.1:1011	Endogenous	mRNA	18.23	11.91	17.28	18.52	14.53	20.13	17.03	11.73	16.48	18.44	23.87	11.79
Il3ra	NM_008369.1	NM_008369.1:567	Endogenous	mRNA	184.81	129.01	58.11	57.6	179.56	228.78	79.58	75.24	139.16	162.52	57.98	70.35
Il4	NM_021283.1	NM_021283.1:345	Endogenous	mRNA	18.23	11.91	17.28	18.52	17.47	14.64	17.03	24.08	16.48	18.44	16.94	15.93
Il4i1	NM_010215.3	NM_010215.3:1102	Endogenous	mRNA	18.23	13.63	17.28	18.52	21.35	21.96	36.95	21.07	16.48	18.44	21.6	11.79
Il4ra	NM_001008700.3	NM_001008700.3:780	Endogenous	mRNA	255.36	233.89	396.59	350.14	773.58	743.98	281.38	314.49	505.47	530.73	349.03	378.29
Il5	NM_010558.1	NM_010558.1:177	Endogenous	mRNA	18.23	11.91	17.28	18.52	14.53	18.3	17.03	21.07	16.48	18.44	19.33	11.79
Il5ra	NM_008370.2	NM_008370.2:2290	Endogenous	mRNA	18.23	11.91	17.28	18.52	20.38	21.05	17.03	24.08	16.48	18.44	22.74	17.26
Il6	NM_031168.1	NM_031168.1:40	Endogenous	mRNA	18.23	11.91	17.28	18.52	89.3	145.5	378.02	480	37.71	29.83	137.56	128.75
Il6ra	NM_010559.2	NM_010559.2:2825	Endogenous	mRNA	191.77	188.79	290.57	287.24	174.71	171.12	82.42	72.23	184.95	199.42	104.59	79.64
Il9	NM_008373.1	NM_008373.1:39	Endogenous	mRNA	18.23	20.98	28.27	23.49	25.24	23.79	35.53	18.06	31.42	29.05	23.87	23.89
Insig1	NM_153526.5	NM_153526.5:385	Endogenous	mRNA	543.51	551.69	336.9	293.3	239.74	199.49	325.43	361.13	371.7	342.3	330.84	318.56
Insr	NM_010568.2	NM_010568.2:1082	Endogenous	mRNA	23.85	19.93	45.55	50.02	17.47	15.56	17.03	34.61	26.93	22.77	19.33	29.2
Irf1	NM_008390.1	NM_008390.1:365	Endogenous	mRNA	254.37	154.18	130.36	146.27	1195.8	1248.2	3551.36	3354.02	674.26	646.14	2157.82	2127.73
Irf2	NM_008391.2	NM_008391.2:440	Endogenous	mRNA	315.97	416.39	443.71	402.43	537.72	539	893.88	892.3	531.51	548.78	763.99	703.49
Irf3	NM_016849.4	NM_016849.4:526	Endogenous	mRNA	163.95	145.79	157.06	161.43	152.39	174.79	130.74	126.4	174.18	171.15	160.3	140.7
Irf4	NM_013674.1	NM_013674.1:1878	Endogenous	mRNA	18.23	15.73	17.28	18.52	23.29	14.24	55.42	37.62	17.96	21.2	29.56	39.82
Irf5	NM_001252382.1	NM_001252382.1:490	Endogenous	mRNA	468.99	643.98	676.16	691.94	1205.5	1230.82	1503.54	1617.57	1118.68	1128.19	1259.68	1479.98
Irf7	NM_016850.2	NM_016850.2:705	Endogenous	mRNA	604.13	370.24	64.4	100.8	3849.46	3921.23	5621.91	5636.67	2170.92	2097	3704	4178.47
Irf8	NM_008320.3	NM_008320.3:2274	Endogenous	mRNA	479.92	445.75	686.37	732.11	465.9	473.11	235.9	260.32	406.71	431.8	404.73	430.06
Isg15	NM_015783.3	NM_015783.3:389	Endogenous	mRNA	260.33	211.86	156.28	184.92	12049.2	11693.2	25261.7	26525.2	5752.32	6002.87	17244.4	18320
Itga4	NM_010576.3	NM_010576.3:6600	Endogenous	mRNA	370.62	419.53	297.64	291.03	546.46	533.51	851.25	975.06	488.41	478.91	947.03	1020.72
Itga5	NM_001314041.1	NM_001314041.1:2622	Endogenous	mRNA	185.81	200.33	202.61	197.81	609.55	641.49	741.82	746.34	579.99	563.7	904.97	907.9
Itgal	NM_008400.2	NM_008400.2:950	Endogenous	mRNA	235.49	174.11	179.84	170.52	635.75	657.05	233.06	285.9	559.34	546.43	380.86	323.87
Itgam	NM_001082960.1	NM_001082960.1:3025	Endogenous	mRNA	1565.96	1553.32	2471.42	2576.03	2449.83	2386.59	2025.08	2049.43	2328.94	2243.81	2089.61	2090.56
Itgax	NM_021334.2	NM_021334.2:327	Endogenous	mRNA	18.23	14.68	18.06	21.98	22.32	27.45	17.03	30.09	23.34	21.2	32.97	45.13
Itgb1	NM_010578.1	NM_010578.1:1855	Endogenous	mRNA	3420.07	3302.78	3704.37	3824.26	4200.82	4296.42	4872.99	5626.14	4051.85	4225.4	5308.15	5075.75
Itgb2	NM_008404.4	NM_008404.4:2542	Endogenous	mRNA	1764.68	1369.78	2047.34	2133.43	1535.51	1597.77	1566.06	1683.78	1425.73	1436.73	1925.9	2118.43
Itgb7	NM_013566.2	NM_013566.2:1221	Endogenous	mRNA	102.34	74.47	17.28	18.52	98.03	96.09	32.69	22.57	69.13	95.78	16.94	18.58
Jag1	NM_013822.2	NM_013822.2:2155	Endogenous	mRNA	152.03	140.54	105.23	106.86	525.1	529.85	423.49	391.23	515.35	433.37	469.54	430.06
Jak3	NM_010589.5	NM_010589.5:145	Endogenous	mRNA	50.68	39.86	80.1	93.98	87.36	89.68	120.79	111.35	82.6	82.44	121.65	118.13
Jun	NM_010591.2	NM_010591.2:2212	Endogenous	mRNA	663.74	883.12	837.16	801.08	881.32	871.18	504.49	538.69	775.71	796.09	644.62	614.56
Kalrn	NM_177357.3	NM_177357.3:2496	Endogenous	mRNA	18.23	11.91	17.28	18.95	14.53	14.24	25.58	21.07	16.48	18.44	21.6	11.79
Kcnab1	NM_010597.3	NM_010597.3:2350	Endogenous	mRNA	18.23	11.91	17.28	18.52	42.71	39.35	49.74	30.09	26.04	18.44	32.97	17.26
Kcnq1ot1	NR_001461.5	NR_001461.5:46	Endogenous	mRNA	29.81	30.42	39.27	34.1	20.38	14.24	29.84	28.59	22.45	29.05	23.87	11.79
Kif20a	NM_009004.3	NM_009004.3:1075	Endogenous	mRNA	283.18	201.38	61.26	75.03	78.62	79.61	39.79	18.06	123.9	113.84	26.15	29.2
Kit	NM_001122733.1	NM_001122733.1:4275	Endogenous	mRNA	18.23	11.91	17.28	18.52	14.56	21.96	17.03	11.73	17.96	18.44	16.94	11.79
Kitl	NM_013598.1	NM_013598.1:280	Endogenous	mRNA	340.81	295.77	20.42	26.53	49.5	64.97	17.03	19.56	101.45	91.86	16.94	11.79
Klf10	NM_013692.2	NM_013692.2:442	Endogenous	mRNA	106.32	148.93	128.79	131.11	165.98	161.97	103.74	121.88	151.73	164.87	117.1	168.57
Klf4	NM_010637.3	NM_010637.3:2397	Endogenous	mRNA	185.81	199.28	50.26	50.78	142.68	198.58	102.32	76.74	184.95	161.73	30.7	45.13
Klk1	NM_010639.7	NM_010639.7:706	Endogenous	mRNA	22.85	17.83	26.7	23.49	34.94	41.18	36.95	33.1	37.71	40.83	30.7	45.13
Klrk1	NM_001083322.1	NM_001083322.1:144	Endogenous	mRNA	18.23	12.59	17.28	18.52	19.41	17.39	29.84	64.7	16.48	18.44	16.94	11.79
Krba1	NM_133922.3	NM_133922.3:3736	Endogenous	mRNA	18.23	15.73	17.28	18.52	22.32	15.56	17.03	33.1	16.48	18.44	16.94	15.93
Lag3	NM_008479.1	NM_008479.1:1700	Endogenous	mRNA	19.87	11.91	17.28	18.52	16.5	14.24	17.03	11.73	16.48	18.44	16.94	15.93
Lamb2	NM_008483.3	NM_008483.3:712	Endogenous	mRNA	19.87	16.78	17.28	18.52	22.32	24.71	17.03	45.14	19.75	24.34	20.46	25.22
Lamb3	NM_008484.2	NM_008484.2:718	Endogenous	mRNA	19.87	12.59	17.28	18.52	19.41	17.39	17.03	22.57	17.06	18.44	22.74	23.89
Lamp3	NM_177356.3	NM_177356.3:1074	Endogenous	mRNA	19.87	14.68	17.28	18.52	19.41	14.24	17.03	11.73	17.96	18.44	16.94	11.79
Laptm5	NM_010686.3	NM_010686.3:36	Endogenous	mRNA	5406.33	6745.05	9011.6	9166.54	5736.33	5769.74	6801.44	7427.29	5623.93	5585.19	6797.48	7280.46
Lat	NM_010689.2	NM_010689.2:760	Endogenous	mRNA	18.23	11.91	17.28	18.52	14.53	14.24	17.03	27.08	21.55	18.44	16.94	11.79
Lat2	NM_020044.2	NM_020044.2:1360	Endogenous	mRNA	1025.42	1437.95	1081.39	1086.04	850.26	898.63	811.45	776.43	1019.02	1074.8	674.18	654.38
Ldlr	NM_010700.2	NM_010700.2:3925	Endogenous	mRNA	619.03	684.89	480.62	457.76	446.48	421.86	703.45	674.11	639.25	577.05	792.41	781.8
Lgals3	NM_001145953.1	NM_001145953.1:1005	Endogenous	mRNA	408.38	356.6	252.87	261.47	249.45	281.85	322.59	288.91	262.16	262.22	206.91	241.58
Lif	NM_008501.2	NM_008501.2:3435	Endogenous	mRNA	18.23	15.73	17.28	18.52	18.44	17.39	32.69	27.08	16.48	19.63	16.94	19.91
Lipa	NM_021460.3	NM_021460.3:1830	Endogenous	mRNA	2840.78	2112.35	3398.1	3346.79	1808.26	1955.58	4702.45	5442.56	1893.5	2007.5	4931.84	5217.77
Loxl2	NM_033325.2	NM_033325.2:3700	Endogenous	mRNA	18.23	12.59	17.28	18.52	14.53	14.24	31.26	39.12	16.48	18.44	21.6	15.93
Lpl	NM_008509.2	NM_008509.2:802	Endogenous	mRNA	6087.96	5864.03	8466.58	8693.63	2826.43	3046.38	6007.03	6334.86	7363.9	7189.94	10033.1	9278.11
Lrp5	NM_008513.3	NM_008513.3:1680	Endogenous	mRNA	96.38	76.56	182.98	144	29.12	37.52	49.74	63.2	54.77	40.04	67.08	49.11
Lrp6	NM_008514.3	NM_008514.3:3315	Endogenous	mRNA	143.08	133.2	135.86	141.72	81.53	69.55	55.42	55.67	77.21	74.58	55.71	82.3
Lst1	NM_010734.2	NM_010734.2:104	Endogenous	mRNA	111.29	118.52	300.78	313	265.95	276.36	606.81	574.8	213.68	241.81	534.34	522.97
Lta	NM_010735.2	NM_010735.2:776	Endogenous	mRNA	18.23	11.91	17.28	18.52	22.32	18.3	44.05	54.17	22.45	18.44	35.24	23.89
Lta4h	NM_008517.2	NM_008517.2:1016	Endogenous	mRNA	437.2	320.94	248.95	268.29	217.42	218.71	144.95	167.02	236.13	249.66	204.64	147.33
Ltb	NM_008518.2	NM_008518.2:163	Endogenous	mRNA	18.23	11.91	17.28	18.52	23.29	14.24	17.03	19.56	16.48	18.44	16.94	27.87
Ltb4r1	NM_008519.2	NM_008519.2:125	Endogenous	mRNA	18.23	11.91	17.28	18.52	18.44	14.64	27	27.08	21.55	18.44	16.94	11.79
Ltb4r2	NM_020490.2	NM_020490.2:788	Endogenous	mRNA	18.23	11.91	17.28	18.52	14.53	14.24	17.03	21.07	16.48	18.44	16.94	11.79
Ly6c1	NM_010741.3	NM_010741.3:51	Endogenous	mRNA	331.87	297.87	25.92	21.22	2165.44	2050.75	75.32	88.78	1127.66	1165.87	78.45	82.3
Ly6g	XM_909927.2	XM_909927.2:91	Endogenous	mRNA	18.23	14.68	19.63	25.77	17.47	16.47	49.74	30.09	21.55	25.91	27.29	11.79
Mafb	NM_010658.2	NM_010658.2:2658	Endogenous	mRNA	1275.82	1478.85	1573.79	1364.18	1841.26	1748.77	331.12	397.25	1727.4	1816.72	518.42	488.46
Maff	NM_010755.3	NM_010755.3:743	Endogenous	mRNA	19.87	23.07	25.13	26.53	56.3	72.29	140.69	132.42	37.71	41.61	103.46	104.86
Malt1	NM_172833.2	NM_172833.2:1196	Endogenous	mRNA	64.59	103.83	104.45	118.23	686.22	759.54	1330.16	1464.09	404.92	380.77	1171	1227.79
Man2b1	NM_010764.2	NM_010764.2:1658	Endogenous	mRNA	1901.8	1357.19	3877.93	3662.83	1225.89	1188.72	2626.21	2807.8	1141.13	1245.17	2744.46	2669.28
Map2k1	NM_008927.3	NM_008927.3:1695	Endogenous	mRNA	1141.68	898.85	930.61	1039.05	2365.39	2262.14	3140.65	3245.68	1702.26	1717.01	2726.27	2766.18
Map2k2	NM_023138.4	NM_023138.4:1440	Endogenous	mRNA	361.68	380.73	372.24	416.83	492.1	522.52	535.76	565.77	478.54	493.83	493.41	544.21
Map2k3	NM_008928.4	NM_008928.4:1115	Endogenous	mRNA	430.24	368.14	305.49	256.16	468.81	477.68	331.12	397.25	410.3	447.51	319.47	266.8
Map2k4	NM_009157.4	NM_009157.4:1335	Endogenous	mRNA	251.39	159.42	273.29	284.2	314.48	319.37	372.33	433.36	269.35	249.66	386.54	330.51
Map3k14	NM_016896.3	NM_016896.3:3930	Endogenous	mRNA	112.28	61.88	55.76	48.5	55.33	46.67	44.05	39.12	51.18	54.96	47.75	37.17
Map3k4	NM_011948.2	NM_011948.2:5085	Endogenous	mRNA	76.51	63.98	44.76	44.71	34.94	42.09	36.95	45.14	61.95	49.46	43.2	31.86
Mapk11	NM_011161.5	NM_011161.5:2107	Endogenous	mRNA	26.83	15.73	21.2	18.52	29.12	27.45	45.48	30.09	33.22	29.05	25.01	27.87
Mapk12	NM_013871.3	NM_013871.3:1586	Endogenous	mRNA	18.23	11.91	17.28	18.52	14.53	14.24	17.03	11.73	16.48	18.44	16.94	11.79
Mapk13	NM_011950.1	NM_011950.1:395	Endogenous	mRNA	18.23	11.91	17.28	18.52	21.35	24.71	27	27.08	16.48	18.44	25.01	27.87
Mapk14	NM_011951.2	NM_011951.2:1420	Endogenous	mRNA	408.38	457.29	629.83	616.16	474.63	467.62	338.22	359.63	549.46	529.16	612.79	590.67
Marcksl1	NM_010807.4	NM_010807.4:589	Endogenous	mRNA	177.86	232.84	292.93	323.61	3073.94	3300.78	8319.18	7801.96	1429.33	1561.56	7051.01	7563.18
Marco	NM_010766.2	NM_010766.2:350	Endogenous	mRNA	18.23	20.98	21.99	20.46	156.27	141.84	191.85	170.03	158.91	148.38	519.56	568.1
Mcm5	NM_008566.2	NM_008566.2:2244	Endogenous	mRNA	365.65	363.95	82.46	89.43	127.15	131.78	39.79	36.11	254.98	222.18	57.98	55.75
Mertk	NM_008587.1	NM_008587.1:1320	Endogenous	mRNA	47.69	78.66	122.51	107.62	61.15	47.59	123.64	170.03	48.48	56.53	122.78	108.84
Met	NM_008591.1	NM_008591.1:3190	Endogenous	mRNA	22.85	14.68	18.85	19.7	90.27	98.83	258.64	267.84	75.42	62.81	243.3	221.67
Mif	NM_010798.2	NM_010798.2:373	Endogenous	mRNA	643.87	711.11	558.37	601	1233.65	1216.17	852.67	853.17	1211.16	1219.26	1083.46	1105.67
Mmp10	NM_019471.2	NM_019471.2:1050	Endogenous	mRNA	18.23	15.73	17.28	18.52	14.53	15.56	17.03	11.73	17.06	18.84	25.01	15.93
Mmp12	NM_008605.3	NM_008605.3:592	Endogenous	mRNA	780.99	764.6	702.87	795.77	1219.09	1365.34	2499.73	2494.82	1073.79	1104.63	2116.9	2281.7
Mmp13	NM_008607.1	NM_008607.1:190	Endogenous	mRNA	85.45	80.76	58.11	59.87	1763.61	1729.55	4070.06	4289.95	1019.92	982.94	1821.3	1848.98
Mmp19	NM_021412.2	NM_021412.2:1140	Endogenous	mRNA	122.22	87.05	207.33	164.46	229.07	199.49	143.53	179.06	147.24	139.75	100.05	115.48
Mmp1a	NM_032006.3	NM_032006.3:954	Endogenous	mRNA	21.86	11.91	17.28	18.52	21.35	14.64	28.42	27.08	16.48	18.44	16.94	21.24
Mmp8	NM_008611.4	NM_008611.4:232	Endogenous	mRNA	38.75	34.61	17.28	18.52	33	40.26	25.58	19.56	28.73	29.05	16.94	19.91
Mmp9	NM_013599.2	NM_013599.2:1570	Endogenous	mRNA	19.87	14.68	17.28	18.95	62.12	55.82	72.48	60.19	51.18	61.24	29.56	49.11
Mob3c	NM_175308.4	NM_175308.4:2136	Endogenous	mRNA	59.62	44.05	54.97	59.87	73.77	88.77	90.95	90.28	77.21	72.23	84.13	73
Mok	NM_011973.2	NM_011973.2:522	Endogenous	mRNA	23.85	11.91	28.27	25.01	35.91	36.6	51.16	51.16	34.12	32.19	37.52	37.17
Mpeg1	NM_010821.1	NM_010821.1:4135	Endogenous	mRNA	5983.62	5837.81	16114.9	15754	9622.67	9445.71	20708.4	24620.2	7585.66	7423.9	19695.5	20607
Mpo	NM_010824.2	NM_010824.2:1648	Endogenous	mRNA	18.23	14.68	17.28	18.52	14.53	14.64	25.58	11.73	16.48	18.44	16.94	18.58
Mrc1	NM_008625.1	NM_008625.1:3992	Endogenous	mRNA	1011.51	968.07	970.66	997.37	1046.32	1049.63	854.09	839.63	950.79	1048.11	841.3	702.16
Mrc2	NM_008626.3	NM_008626.3:5011	Endogenous	mRNA	19.87	16.78	19.63	22.74	18.44	21.05	38.37	30.09	21.55	23.55	26.15	25.22
Ms4a1	NM_007641.5	NM_007641.5:166	Endogenous	mRNA	18.23	19.93	17.28	18.52	14.53	16.47	17.03	22.57	21.55	21.98	16.94	11.79
Ms4a2	NM_001276330.1	NM_001276330.1:104	Endogenous	mRNA	18.23	11.91	17.28	18.52	14.53	14.24	17.03	11.73	16.48	18.44	16.94	11.79
Msc	NM_010827.2	NM_010827.2:1079	Endogenous	mRNA	18.23	11.91	17.28	18.52	14.53	14.24	17.03	11.73	16.48	18.44	16.94	11.79
Msh2	NM_008628.2	NM_008628.2:1870	Endogenous	mRNA	165.94	140.54	96.59	98.52	34.94	38.43	41.21	40.63	71.83	62.81	34.11	39.82
Mx1	NM_010846.1	NM_010846.1:2485	Endogenous	mRNA	50.68	52.44	33.77	34.1	1789.81	1754.26	2447.15	2703.98	765.84	740.35	1479.1	1657.85
Mx2	NM_013606.1	NM_013606.1:2095	Endogenous	mRNA	26.83	35.66	31.41	45.47	440.66	437.42	792.98	949.48	196.62	187.64	577.54	598.63
Myc	NM_010849.4	NM_010849.4:630	Endogenous	mRNA	769.07	382.82	280.36	249.34	286.33	299.24	83.85	102.32	588.97	568.41	201.23	169.9
Myd88	NM_010851.2	NM_010851.2:1595	Endogenous	mRNA	223.57	266.4	248.95	251.62	905.58	840.98	1129.78	1340.7	633.86	622.58	1197.15	1246.37
Myh4	NM_010855.2	NM_010855.2:3950	Endogenous	mRNA	18.23	11.91	18.85	18.52	18.44	20.13	17.03	33.1	18.85	18.44	25.01	27.87
Myod1	NM_010866.2	NM_010866.2:1200	Endogenous	mRNA	18.23	16.78	17.28	18.52	14.53	20.13	34.11	22.57	26.04	18.44	20.46	18.58
Nampt	NM_021524.1	NM_021524.1:1205	Endogenous	mRNA	835.64	709.01	749.2	816.24	3291.35	3303.53	6463.21	7133.87	2205.94	2319.18	5436.62	5708.89
Ncf2	NM_010877.4	NM_010877.4:1638	Endogenous	mRNA	1774.62	1484.1	2163.57	2167.53	2028.58	2023.3	1963.97	2401.53	1754.34	1841.84	2432.95	2495.4
Ncor1	NM_011308.2	NM_011308.2:211	Endogenous	mRNA	228.53	186.69	248.95	234.94	196.06	185.77	207.48	218.18	190.34	174.29	214.87	189.81
Ndc80	NM_023294.2	NM_023294.2:130	Endogenous	mRNA	48.69	41.95	25.13	25.01	21.35	33.86	17.03	18.06	38.61	32.19	26.15	21.24
Ndufa7	NM_023202.2	NM_023202.2:155	Endogenous	mRNA	823.72	538.05	621.98	542.64	582.37	599.39	547.13	514.61	495.6	573.91	569.58	598.63
Nectin1	NM_021424.2	NM_021424.2:2772	Endogenous	mRNA	18.88	17.83	17.28	18.52	14.53	14.24	17.03	11.73	21.55	18.44	16.94	18.58
Nectin2	NM_001159724.1	NM_001159724.1:984	Endogenous	mRNA	23.85	28.32	98.95	94.73	92.21	74.12	245.85	273.86	70.93	74.58	263.76	220.34
Nfatc1	NM_016791.4	NM_016791.4:1570	Endogenous	mRNA	103.34	62.93	93.45	79.58	63.09	53.99	52.58	57.18	52.07	57.31	53.43	46.46
Nfatc2	NM_001037177.1	NM_001037177.1:1559	Endogenous	mRNA	166.93	219.21	165.7	169.76	109.68	95.17	29.84	34.61	164.3	168.8	45.48	39.82
Nfil3	NM_017373.3	NM_017373.3:1299	Endogenous	mRNA	70.55	49.3	66.75	72.76	136.86	185.77	231.64	222.7	67.34	65.16	122.78	128.75
Nfkb1	NM_008689.2	NM_008689.2:2125	Endogenous	mRNA	289.15	308.36	337.69	350.14	784.26	766.86	959.25	1179.7	530.61	559.78	973.18	978.25
Nfkbia	NM_010907.2	NM_010907.2:646	Endogenous	mRNA	131.16	127.96	92.67	100.8	818.23	841.9	943.62	899.82	631.17	650.06	866.31	905.25
Nfkbie	NM_008690.3	NM_008690.3:630	Endogenous	mRNA	38.75	34.61	54.97	51.54	686.22	696.39	1166.73	1145.09	373.49	347.8	978.87	1117.62
Nfkbiz	NM_030612.1	NM_030612.1:1305	Endogenous	mRNA	140.1	119.57	109.95	94.73	377.57	398.07	548.55	544.71	213.68	262.22	492.27	461.91
Nfyc	NM_001048168.2	NM_001048168.2:882	Endogenous	mRNA	226.55	213.96	197.9	196.29	216.45	185.77	144.95	142.95	245.1	255.94	173.94	165.92
Ngf	NM_001112698.1	NM_001112698.1:630	Endogenous	mRNA	18.88	17.83	17.28	18.52	14.53	18.3	17.03	11.73	16.48	18.44	22.74	11.79
Nkg7	NM_024253.4	NM_024253.4:530	Endogenous	mRNA	18.23	11.91	17.28	18.52	14.53	16.47	17.03	11.73	16.48	18.44	16.94	11.79
Nlrp3	NM_145827.3	NM_145827.3:508	Endogenous	mRNA	293.12	254.87	321.2	317.55	1384.1	1385.47	2310.73	2383.47	738.9	730.93	2020.26	2133.04
Nmb	NM_026523.2	NM_026523.2:500	Endogenous	mRNA	42.73	55.59	18.85	24.25	43.68	44.84	36.95	48.15	35.91	38.47	44.34	41.15
Nod1	NM_172729.2	NM_172729.2:1446	Endogenous	mRNA	25.83	18.88	21.2	18.52	112.59	110.73	316.91	308.47	67.34	65.16	201.23	171.23
Nod2	NM_145857.2	NM_145857.2:1086	Endogenous	mRNA	30.8	35.66	38.48	21.22	111.62	111.64	157.74	148.97	74.52	80.87	117.1	142.03
Nos2	NM_010927.3	NM_010927.3:3715	Endogenous	mRNA	23.85	14.68	17.28	23.49	448.42	491.41	905.25	1194.75	110.43	115.41	439.98	427.4
Nox1	NM_172203.1	NM_172203.1:475	Endogenous	mRNA	26.83	16.78	17.28	18.52	62.12	67.72	17.03	19.56	71.83	66.73	16.94	15.93
Nox3	NM_198958.2	NM_198958.2:1240	Endogenous	mRNA	18.23	11.91	17.28	18.52	21.35	14.24	17.03	24.08	17.06	18.44	16.94	11.79
Nox4	NM_015760.4	NM_015760.4:500	Endogenous	mRNA	18.23	11.91	17.28	18.52	14.56	22.88	17.03	27.08	17.96	18.44	23.87	27.87
Nr1h3	NM_001177730.1	NM_001177730.1:1636	Endogenous	mRNA	96.38	92.3	122.51	113.68	487.25	448.4	287.06	311.48	352.84	309.33	422.92	346.44
Nr2f6	NM_010150.2	NM_010150.2:1702	Endogenous	mRNA	56.64	39.86	76.18	66.69	35.91	44.84	46.9	57.18	47.58	49.46	39.79	39.82
Nr4a1	NM_010444.1	NM_010444.1:1315	Endogenous	mRNA	34.78	30.42	19.63	19.7	62.12	66.8	45.48	66.21	25.14	21.2	28.42	30.53
Nr4a2	NM_001139509.1	NM_001139509.1:362	Endogenous	mRNA	32.79	32.51	25.92	23.49	49.5	42.09	49.74	49.66	16.48	25.91	21.6	21.24
Nrip3	NM_020610.1	NM_020610.1:1495	Endogenous	mRNA	37.76	14.68	21.2	21.98	18.44	20.13	17.03	22.57	26.04	21.2	16.94	27.87
Olr1	NM_001301094.1	NM_001301094.1:304	Endogenous	mRNA	26.83	16.78	58.9	55.33	192.18	205.9	474.65	571.79	132.88	131.9	687.82	692.87
Oscar	NM_175632.3	NM_175632.3:204	Endogenous	mRNA	18.88	11.91	17.28	18.52	20.38	16.47	17.03	11.73	16.48	18.44	16.94	11.79
Osm	NM_001013365.2	NM_001013365.2:579	Endogenous	mRNA	64.59	53.49	65.97	58.36	127.15	136.35	262.91	252.79	63.75	55.74	65.94	67.69
P2rx1	NM_008771.3	NM_008771.3:1046	Endogenous	mRNA	18.23	15.73	17.28	23.49	24.27	17.39	25.58	24.08	19.75	18.44	26.15	30.53
Pbx1	NM_008783.2	NM_008783.2:951	Endogenous	mRNA	18.23	17.83	17.28	18.52	14.56	14.24	17.03	24.08	17.06	18.44	16.94	11.79
Pbx3	NM_016768.1	NM_016768.1:1430	Endogenous	mRNA	50.68	36.71	54.97	52.29	25.24	24.71	17.03	30.09	35.91	27.48	37.52	47.78
Pdcd1	NM_008798.1	NM_008798.1:1134	Endogenous	mRNA	18.23	11.91	17.28	18.52	14.53	18.3	17.03	11.73	16.48	18.44	20.46	17.26
Pdcd1lg2	NM_021396.2	NM_021396.2:1870	Endogenous	mRNA	26.83	11.91	17.28	18.52	18.44	14.24	25.58	19.56	21.55	18.44	26.15	17.26
Pde4a	NM_183408.3	NM_183408.3:1208	Endogenous	mRNA	111.29	80.76	79.32	84.12	55.33	53.08	54	57.18	62.85	71.44	43.2	76.99
Pdgfa	NM_008808.3	NM_008808.3:805	Endogenous	mRNA	430.24	337.72	102.09	103.83	353.3	404.48	55.42	58.68	298.97	286.56	54.57	27.87
Pdgfb	NM_011057.3	NM_011057.3:2325	Endogenous	mRNA	648.84	502.39	237.17	244.04	580.43	560.96	194.69	227.21	711.07	670.47	505.92	465.9
Pdgfra	NM_001083316.1	NM_001083316.1:2520	Endogenous	mRNA	18.23	11.91	17.28	18.52	14.53	14.24	25.58	11.73	16.48	18.44	16.94	11.79
Pdgfrb	NM_008809.1	NM_008809.1:1185	Endogenous	mRNA	18.23	13.63	17.28	18.52	19.41	19.22	17.03	24.08	18.85	22.77	22.74	26.55
Pdzk1ip1	NM_001164557.1	NM_001164557.1:511	Endogenous	mRNA	46.7	49.3	18.85	18.52	25.24	35.69	35.53	21.07	35.91	34.54	16.94	27.87
Peli1	NM_023324.2	NM_023324.2:590	Endogenous	mRNA	444.15	396.46	359.68	344.08	802.7	916.02	3461.83	3441.29	550.36	518.17	1648.5	1803.85
Pf4	NM_019932.4	NM_019932.4:148	Endogenous	mRNA	992.63	926.12	54.97	71.24	1584.04	1753.34	109.43	90.28	1473.32	1581.19	98.91	127.42
Pfdn6	NM_001185182.1	NM_001185182.1:94	Endogenous	mRNA	316.97	353.46	335.33	325.89	396.01	388.92	275.7	299.44	417.49	430.23	368.35	335.82
Pggt1b	NM_172627.3	NM_172627.3:168	Endogenous	mRNA	142.09	160.47	164.92	138.69	178.59	220.54	227.38	227.21	193.03	199.42	210.33	207.07
Pglyrp1	NM_009402.2	NM_009402.2:201	Endogenous	mRNA	18.23	11.91	17.28	18.52	17.47	17.39	17.03	22.57	16.48	18.44	16.94	27.87
Phlda2	NM_009434.2	NM_009434.2:214	Endogenous	mRNA	19.87	12.59	17.28	18.52	14.53	16.47	27	24.08	19.75	18.44	16.94	18.58
Pik3cg	NM_020272.2	NM_020272.2:2890	Endogenous	mRNA	408.38	419.53	556.79	531.27	411.54	406.31	447.65	498.06	398.63	416.89	696.92	654.38
Pim2	NM_138606.2	NM_138606.2:1395	Endogenous	mRNA	73.53	58.73	76.18	73.51	55.33	56.74	78.16	78.25	53.87	55.74	81.86	73
Plau	NM_008873.2	NM_008873.2:1950	Endogenous	mRNA	3423.05	3108.74	1933.47	2071.28	519.28	500.56	1772.12	1889.93	1316.2	1217.69	975.45	1047.27
Plaur	NM_011113.3	NM_011113.3:1085	Endogenous	mRNA	575.31	523.37	588.99	561.59	1155.03	1287.55	2110.35	2075.01	892.43	952.33	1986.15	1975.08
Pparg	NM_011146.1	NM_011146.1:1060	Endogenous	mRNA	88.43	52.44	113.87	96.25	15.53	16.47	46.9	48.15	23.34	18.84	40.93	22.56
Prdx1	NM_011034.4	NM_011034.4:1131	Endogenous	mRNA	148.05	148.93	276.43	287.24	507.63	519.78	1250.58	1647.67	317.83	328.96	1419.98	1600.77
Prdx3	NM_007452.2	NM_007452.2:496	Endogenous	mRNA	531.59	432.12	504.96	532.79	402.81	413.63	359.54	331.04	477.64	500.11	409.28	423.42
Prg2	NM_008920.4	NM_008920.4:119	Endogenous	mRNA	18.23	11.91	17.28	18.52	24.27	17.39	27	18.06	19.75	18.44	20.46	27.87
Prg3	NM_016914.2	NM_016914.2:534	Endogenous	mRNA	18.23	13.63	17.28	18.52	14.56	14.64	27	24.08	20.65	18.44	20.46	19.91
Prkca	NM_011101.3	NM_011101.3:6965	Endogenous	mRNA	20.87	11.91	17.28	18.52	14.56	27.45	31.26	11.73	23.34	18.44	20.46	22.56
Prkci	NM_008857.3	NM_008857.3:1635	Endogenous	mRNA	133.15	126.91	120.15	137.93	103.86	110.73	102.32	96.3	114.02	108.34	96.64	98.22
Prok2	NM_001037539.2	NM_001037539.2:375	Endogenous	mRNA	18.23	11.91	17.28	18.52	14.53	14.24	29.84	27.08	16.48	18.44	21.6	21.24
Pros1	NM_011173.2	NM_011173.2:2720	Endogenous	mRNA	96.38	104.88	51.83	56.08	94.15	102.49	32.69	25.58	111.33	105.2	42.07	34.51
Prrx1	NM_175686.3	NM_175686.3:105	Endogenous	mRNA	21.86	11.91	17.28	18.52	14.53	14.24	17.03	11.73	16.48	18.44	16.94	11.79
Psmb8	NM_010724.2	NM_010724.2:362	Endogenous	mRNA	1097.96	752.01	505.75	562.35	3331.15	3374.91	4641.35	5260.49	2572.25	2448.72	3846.11	3820.08
Psmb9	NM_013585.2	NM_013585.2:540	Endogenous	mRNA	127.18	127.96	63.61	84.12	542.57	559.13	952.14	1033.74	419.28	400.4	652.58	866.75
Psme2	NM_001029855.1	NM_001029855.1:476	Endogenous	mRNA	1877.96	1300.55	1152.07	1273.24	7286.4	7177.17	10986.6	11289.9	5210.93	5398.34	9656.77	9465.26
Ptafr	NM_001081211.1	NM_001081211.1:1685	Endogenous	mRNA	266.29	238.09	493.97	460.79	1102.62	1147.54	2853.59	2860.47	589.87	559.78	2135.09	2375.94
Ptgdr	NM_008962.4	NM_008962.4:646	Endogenous	mRNA	18.23	14.68	17.28	18.52	18.44	14.24	17.03	19.56	16.48	18.44	16.94	11.79
Ptgdr2	NM_009962.2	NM_009962.2:270	Endogenous	mRNA	18.23	11.91	17.28	18.52	14.56	14.24	17.03	11.73	16.48	18.44	16.94	11.79
Ptgds	NM_008963.2	NM_008963.2:290	Endogenous	mRNA	20.87	11.91	17.28	18.52	17.47	19.22	25.58	24.08	19.75	18.44	16.94	11.79
Ptger2	NM_008964.4	NM_008964.4:838	Endogenous	mRNA	26.83	29.37	60.47	68.21	70.85	53.99	31.26	45.14	35.01	36.9	51.16	54.42
Ptgs1	NM_008969.3	NM_008969.3:1270	Endogenous	mRNA	113.27	98.59	407.58	352.41	20.38	24.71	117.95	106.83	45.79	39.25	109.14	122.12
Ptgs2	NM_011198.3	NM_011198.3:675	Endogenous	mRNA	69.55	74.47	31.41	29.56	1800.49	2028.79	2504	2550.5	751.47	712.08	1521.16	1575.55
Ptpn14	NM_008976.2	NM_008976.2:966	Endogenous	mRNA	21.86	13.63	17.28	18.52	14.53	14.24	17.03	28.59	16.48	18.44	22.74	15.93
Ptprb	NM_029928.1	NM_029928.1:270	Endogenous	mRNA	18.23	11.91	17.28	18.52	19.41	16.47	17.03	25.58	16.48	18.44	16.94	11.79
Ptprc	NM_011210.3	NM_011210.3:2320	Endogenous	mRNA	1117.83	1167.35	1733.21	1649.9	1829.61	1879.63	2894.8	2788.24	1577.47	1592.97	2731.95	2670.61
Ptprk	NM_008983.2	NM_008983.2:4658	Endogenous	mRNA	18.23	15.73	17.28	18.52	26.21	19.22	27	18.06	20.65	18.44	16.94	11.79
Ptx3	NM_008987.3	NM_008987.3:692	Endogenous	mRNA	18.23	11.91	17.28	18.52	14.53	14.24	17.03	11.73	16.48	18.44	16.94	22.56
Pycard	NM_023258.4	NM_023258.4:1654	Endogenous	mRNA	44.71	43	29.84	37.89	52.41	33.86	46.9	33.1	48.48	43.18	37.52	43.8
Rab20	NM_011227.1	NM_011227.1:496	Endogenous	mRNA	68.56	106.98	158.64	139.45	876.47	998.38	1313.11	1337.69	489.31	511.88	923.16	929.14
Rab3d	NM_031874.4	NM_031874.4:2192	Endogenous	mRNA	164.94	217.11	288.21	271.32	186.36	183.02	251.54	249.78	168.79	179	236.47	250.87
Rad51	NM_011234.4	NM_011234.4:286	Endogenous	mRNA	187.8	119.57	35.34	34.1	45.62	36.6	17.03	11.73	76.31	80.87	23.87	17.26
Raf1	NM_029780.3	NM_029780.3:550	Endogenous	mRNA	214.62	202.42	246.59	244.79	275.65	310.22	532.92	516.12	258.57	213.55	517.29	496.43
Rapgef4	NM_019688.2	NM_019688.2:517	Endogenous	mRNA	18.23	14.68	17.28	18.52	14.53	14.24	17.03	11.73	16.48	18.44	16.94	11.79
Rasal1	NM_013832.4	NM_013832.4:1488	Endogenous	mRNA	18.23	12.59	20.42	21.22	24.27	26.54	36.95	42.13	23.34	20.41	27.29	30.53
Rasgrf2	NM_009027.3	NM_009027.3:432	Endogenous	mRNA	18.23	14.68	17.28	18.52	14.56	14.24	25.58	19.56	16.48	18.44	20.46	11.79
Rbp1	NM_011254.5	NM_011254.5:709	Endogenous	mRNA	18.23	11.91	17.28	18.52	14.56	16.47	17.03	11.73	18.85	18.44	16.94	17.26
Retnla	NM_020509.3	NM_020509.3:164	Endogenous	mRNA	22.85	13.63	17.28	18.52	14.53	14.64	17.03	11.73	16.48	18.44	16.94	11.79
Retnlb	NM_023881.4	NM_023881.4:538	Endogenous	mRNA	18.23	11.91	17.28	18.52	14.53	14.24	17.03	31.6	16.48	18.44	16.94	18.58
Rgl1	NM_016846.3	NM_016846.3:3320	Endogenous	mRNA	36.76	34.61	53.4	53.05	386.3	384.34	616.76	681.64	228.05	234.74	453.62	504.39
Rgs1	NM_015811.1	NM_015811.1:750	Endogenous	mRNA	420.3	507.64	368.32	370.6	197.03	224.2	2251.04	2190.87	140.96	165.66	673.04	668.98
Rgs16	NM_011267.3	NM_011267.3:1280	Endogenous	mRNA	36.76	31.46	17.28	18.52	40.77	51.25	17.03	24.08	59.26	55.74	31.83	37.17
Rgs6	NM_015812.3	NM_015812.3:1212	Endogenous	mRNA	23.85	13.63	17.28	18.52	21.35	22.88	32.69	31.6	19.75	21.2	16.94	11.79
Rhoc	NM_007484.2	NM_007484.2:551	Endogenous	mRNA	119.24	115.37	41.62	37.14	173.74	167.46	113.69	126.4	151.73	145.24	122.78	98.22
Rhog	NM_019566.3	NM_019566.3:916	Endogenous	mRNA	1575.89	1357.19	1962.53	1861.35	2678.9	2728.84	2855.01	3388.62	1955.45	2126.05	3113.95	3192.25
Rhoj	NM_023275.2	NM_023275.2:814	Endogenous	mRNA	28.82	25.17	150	169.01	28.15	25.62	89.53	90.28	33.22	23.55	98.91	51.77
Rictor	NM_030168.3	NM_030168.3:720	Endogenous	mRNA	133.15	112.23	97.38	102.31	135.89	136.35	201.8	258.81	131.98	113.05	192.13	180.52
Rin2	NM_028724.4	NM_028724.4:3282	Endogenous	mRNA	683.62	614.62	724.85	721.5	1025.94	902.29	1804.81	1914	698.5	774.11	1424.53	1493.26
Ripk2	NM_138952.3	NM_138952.3:830	Endogenous	mRNA	93.4	105.93	91.88	85.64	198.01	167.46	652.29	717.75	140.06	124.05	433.16	430.06
Rnase2a	NM_053113.2	NM_053113.2:332	Endogenous	mRNA	29.81	26.22	42.41	37.89	27.18	34.77	51.16	63.2	36.81	40.83	48.89	37.17
Rnase2b	NM_019398.2	NM_019398.2:142	Endogenous	mRNA	28.82	26.22	25.13	20.46	36.88	33.86	52.58	31.6	40.4	29.05	30.7	29.2
Rnd3	NM_028810.2	NM_028810.2:790	Endogenous	mRNA	191.77	122.71	18.06	18.52	228.09	198.58	31.26	27.08	244.21	248.09	27.29	31.86
Ros1	NM_011282.2	NM_011282.2:2120	Endogenous	mRNA	18.88	13.63	17.28	18.52	14.53	15.56	25.58	22.57	16.48	18.44	16.94	11.79
Runx2	NM_009820.5	NM_009820.5:1116	Endogenous	mRNA	31.8	15.73	44.76	47.75	28.15	25.62	49.74	55.67	29.63	26.69	46.61	46.46
S100a10	NM_009112.2	NM_009112.2:154	Endogenous	mRNA	3495.58	3213.62	2193.41	2313.8	3881.49	3962.41	4514.87	4646.57	3628.98	3806.94	3676.71	3870.52
S100a11	NM_016740.3	NM_016740.3:304	Endogenous	mRNA	2568.53	2202.55	6099.61	6441.21	3259.32	3138.81	9565.5	11732.3	2525.56	2696.81	7683.12	7819.36
S100a4	NM_011311.2	NM_011311.2:357	Endogenous	mRNA	34342.8	32053.4	27954.4	28581.1	22047.5	22172.1	15673.4	17233.5	25303.2	25708.1	19735.3	17122.7
S100a8	NM_013650.2	NM_013650.2:227	Endogenous	mRNA	44.71	44.05	183.77	172.8	226.15	203.15	430.6	448.41	139.16	131.11	445.66	472.53
S100a9	NM_009114.2	NM_009114.2:112	Endogenous	mRNA	18.23	11.91	17.28	18.52	25.24	19.22	17.03	27.08	16.48	18.44	16.94	17.26
S1pr1	NM_007901.4	NM_007901.4:850	Endogenous	mRNA	103.34	95.44	139	140.21	56.3	58.57	73.9	67.71	53.87	47.89	81.86	80.97
Saa1	NM_009117.3	NM_009117.3:351	Endogenous	mRNA	18.23	11.91	17.28	18.52	15.53	14.24	17.03	11.73	16.48	18.44	16.94	11.79
Scin	NM_009132.2	NM_009132.2:2302	Endogenous	mRNA	18.23	12.59	17.28	18.52	14.53	14.24	17.03	11.73	16.48	18.44	16.94	11.79
Sele	NM_011345.2	NM_011345.2:2575	Endogenous	mRNA	18.23	11.91	17.28	18.52	18.44	17.39	17.03	19.56	18.85	18.44	16.94	11.79
Sell	NM_001164059.1	NM_001164059.1:664	Endogenous	mRNA	18.23	18.88	17.28	18.52	33.97	21.96	32.69	33.1	17.06	28.26	16.94	19.91
Selp	NM_011347.1	NM_011347.1:1570	Endogenous	mRNA	18.23	20.98	18.06	18.95	27.18	26.54	48.32	43.64	34.12	29.83	36.38	30.53
Selplg	NM_009151.3	NM_009151.3:1712	Endogenous	mRNA	961.83	829.63	1392.38	1398.29	1288.01	1351.61	2019.4	2308.24	1121.37	1199.63	1836.08	1900.75
Sema4a	NM_013658.3	NM_013658.3:572	Endogenous	mRNA	33.78	34.61	362.03	327.4	129.09	123.54	379.44	409.28	106.84	98.92	582.09	577.39
Sema4b	NM_013659.4	NM_013659.4:1945	Endogenous	mRNA	28.82	13.63	17.28	18.52	25.24	34.77	36.95	22.57	29.63	26.69	23.87	26.55
Sema5a	NM_009154.2	NM_009154.2:10265	Endogenous	mRNA	18.23	11.91	17.28	18.52	16.5	14.24	28.42	31.6	16.48	18.44	16.94	11.79
Sema6d	NM_199240.2	NM_199240.2:1274	Endogenous	mRNA	20.87	16.78	17.28	18.52	14.53	14.24	17.03	30.09	16.48	18.44	16.94	19.91
Serinc2	NM_172702.3	NM_172702.3:364	Endogenous	mRNA	18.23	11.91	17.28	18.52	27.18	28.37	29.84	36.11	22.45	23.55	29.56	18.58
Serpinb2	NM_001174170.1	NM_001174170.1:715	Endogenous	mRNA	18.23	13.63	17.28	18.52	93.18	75.95	62.53	52.67	60.15	52.6	51.16	55.75
Serpinb6a	NM_001164117.1	NM_001164117.1:1418	Endogenous	mRNA	2333.04	1995.93	332.98	321.34	1002.65	1058.78	176.22	210.66	1107.91	1081.87	196.68	183.17
Serpinb7	NM_027548.3	NM_027548.3:578	Endogenous	mRNA	18.23	15.73	18.85	18.52	14.53	14.24	27	25.58	16.48	18.44	23.87	11.79
Serpinb9	NM_009256.3	NM_009256.3:1652	Endogenous	mRNA	57.63	31.46	47.9	46.23	104.83	102.49	410.7	452.92	66.44	69.87	244.43	265.47
Serpine1	NM_008871.2	NM_008871.2:1822	Endogenous	mRNA	46.7	57.69	60.47	63.66	223.24	238.84	200.38	188.09	116.72	116.19	152.34	155.3
Serpine3	NM_001199945.1	NM_001199945.1:996	Endogenous	mRNA	21.86	26.22	17.28	21.22	30.09	32.03	31.26	48.15	25.14	18.44	16.94	22.56
Sesn1	NM_001013370.2	NM_001013370.2:497	Endogenous	mRNA	548.48	501.34	728	687.4	99	96.09	34.11	45.14	275.63	262.22	62.53	53.09
Sfrp4	NM_016687.2	NM_016687.2:895	Endogenous	mRNA	25.83	11.91	17.28	18.52	17.47	14.24	17.03	22.57	16.48	18.44	16.94	17.26
Sgpp1	NM_030750.3	NM_030750.3:1076	Endogenous	mRNA	187.8	197.18	138.22	143.24	139.77	131.78	86.69	72.23	173.28	171.94	92.09	91.59
Siglec1	NM_011426.3	NM_011426.3:4550	Endogenous	mRNA	256.36	181.45	479.83	487.32	583.34	566.45	831.35	943.46	458.78	417.67	911.79	1056.56
Siglecf	NM_145581.1	NM_145581.1:355	Endogenous	mRNA	18.23	19.93	17.28	18.52	14.53	14.24	29.84	18.06	18.85	18.44	16.94	17.26
Sirpa	NM_007547.2	NM_007547.2:1880	Endogenous	mRNA	6033.31	5377.37	6611.64	6700.41	5545.12	5523.57	6278.47	6945.78	6068.35	5780.68	7337.51	7317.62
Ski	NM_011385.2	NM_011385.2:1210	Endogenous	mRNA	190.78	247.52	223.82	237.97	145.59	151.91	85.27	90.28	149.94	156.23	96.64	87.6
Skil	NM_011386.2	NM_011386.2:1349	Endogenous	mRNA	868.43	701.67	620.41	544.16	1317.12	1315.01	1300.32	1647.67	1124.97	1180.79	1285.83	1145.49
Slc16a6	NM_134038.2	NM_134038.2:970	Endogenous	mRNA	194.75	204.52	251.3	233.43	68.91	77.78	38.37	46.65	90.68	88.72	39.79	38.49
Smad1	NM_008539.3	NM_008539.3:240	Endogenous	mRNA	278.22	270.6	27.49	18.52	195.09	229.69	27	30.09	198.42	204.13	22.74	23.89
Smad2	NM_010754.4	NM_010754.4:880	Endogenous	mRNA	206.67	249.62	246.59	249.34	212.56	242.5	304.12	349.09	220.86	223.75	297.87	363.69
Smad7	NM_001042660.1	NM_001042660.1:2584	Endogenous	mRNA	207.67	188.79	75.39	69.72	202.86	192.17	72.48	66.21	150.83	166.44	73.9	74.33
Smarcd3	NM_025891.3	NM_025891.3:574	Endogenous	mRNA	18.23	18.88	17.28	18.52	14.53	14.24	17.03	22.57	16.48	18.44	16.94	18.58
Socs1	NM_009896.2	NM_009896.2:1020	Endogenous	mRNA	18.23	18.88	21.99	22.74	223.24	261.72	970.62	1039.76	93.37	101.28	353.57	392.89
Socs2	NM_001168655.1	NM_001168655.1:626	Endogenous	mRNA	18.23	13.63	17.28	18.52	14.56	14.24	17.03	22.57	16.48	18.44	16.94	25.22
Socs3	NM_007707.2	NM_007707.2:585	Endogenous	mRNA	22.85	18.88	17.28	18.95	909.47	878.5	547.13	603.39	444.42	493.83	657.12	650.4
Sp4	NM_009239.2	NM_009239.2:4680	Endogenous	mRNA	44.71	32.51	31.41	28.8	25.24	21.05	41.21	39.12	35.01	33.76	16.94	23.89
Sphk1	NM_011451.3	NM_011451.3:562	Endogenous	mRNA	18.23	11.91	17.28	18.52	14.53	14.24	28.42	11.73	16.48	18.44	16.94	11.79
Spry2	NM_011897.3	NM_011897.3:1076	Endogenous	mRNA	226.55	192.99	55.76	68.21	168.89	141.84	143.53	151.98	138.26	130.33	77.31	71.68
Sptbn1	NM_009260.2	NM_009260.2:5588	Endogenous	mRNA	167.92	202.42	216.75	226.61	137.83	149.16	194.69	242.26	140.96	127.97	135.29	163.26
Sqstm1	NM_011018.2	NM_011018.2:1430	Endogenous	mRNA	1621.6	1552.27	1771.69	1730.24	4836.57	5613.25	12711.8	13571	2377.42	2396.91	9847.77	10094.4
Stab1	NM_138672.2	NM_138672.2:5890	Endogenous	mRNA	886.32	1055.13	178.27	184.92	884.23	794.31	85.27	112.85	908.59	984.51	162.58	168.57
Stat1	NM_009283.3	NM_009283.3:1590	Endogenous	mRNA	365.65	346.11	314.13	366.81	3633.98	3725.39	4192.28	4500.61	2280.46	2491.12	4353.16	4340.4
Stat3	NM_213659.2	NM_213659.2:1360	Endogenous	mRNA	281.2	253.82	268.58	259.95	816.29	807.12	1340.11	1421.96	511.76	577.05	886.78	852.15
Stat4	NM_011487.4	NM_011487.4:1816	Endogenous	mRNA	18.23	28.32	17.28	18.52	22.32	14.24	17.03	28.59	21.55	18.84	19.33	15.93
Stat5a	NM_011488.2	NM_011488.2:1545	Endogenous	mRNA	131.16	111.18	80.1	72	140.74	143.67	62.53	70.72	149.94	157.02	69.35	100.88
Stat5b	NM_001113563.1	NM_001113563.1:1505	Endogenous	mRNA	72.53	96.49	97.38	115.96	90.27	86.02	103.74	127.9	79.01	83.22	98.91	90.26
Stat6	NM_009284.2	NM_009284.2:3465	Endogenous	mRNA	1599.74	1271.19	1528.24	1462.71	1008.47	1054.2	950.72	1074.37	1054.94	1015.92	1167.59	1260.97
Syk	NM_001198977.1	NM_001198977.1:2064	Endogenous	mRNA	639.9	523.37	734.28	689.67	1344.3	1403.77	2430.1	2481.28	981.31	932.7	2443.18	2312.23
Tap1	NM_001161730.1	NM_001161730.1:856	Endogenous	mRNA	178.85	200.33	105.23	125.05	1408.36	1454.1	2158.67	2308.24	810.73	878.53	1764.46	1900.75
Tap2	NM_011530.3	NM_011530.3:790	Endogenous	mRNA	145.07	139.49	122.51	133.39	729.9	724.76	1405.48	1408.42	430.05	420.03	995.92	1049.93
Tapbp	NM_009318.2	NM_009318.2:2195	Endogenous	mRNA	908.18	869.48	953.38	939.01	3626.22	3526.81	5079.05	5290.59	2356.77	2400.83	4214.46	4109.44
Tek	NM_013690.2	NM_013690.2:3580	Endogenous	mRNA	18.23	13.63	17.28	18.52	18.44	19.22	29.84	18.06	16.48	18.44	20.46	18.58
Tep1	NM_009351.2	NM_009351.2:2568	Endogenous	mRNA	313.99	338.77	523.81	554.77	343.6	356.89	339.65	443.89	403.12	358.01	388.82	402.18
Terf2ip	NM_020584.2	NM_020584.2:1002	Endogenous	mRNA	73.53	69.22	85.6	79.58	77.65	70.46	56.84	58.68	88.88	80.87	55.71	74.33
Tfcp2	NM_033476.2	NM_033476.2:1416	Endogenous	mRNA	41.73	43	43.19	37.89	30.09	29.28	31.26	28.59	40.4	35.33	30.7	33.18
Tgfa	NM_031199.2	NM_031199.2:3360	Endogenous	mRNA	18.23	29.37	32.98	38.65	100.94	75.95	170.53	179.06	65.54	68.3	161.44	176.54
Tgfb1	NM_011577.1	NM_011577.1:1470	Endogenous	mRNA	1325.5	1039.39	1333.48	1343.72	1342.36	1431.22	1566.06	1760.52	1281.19	1342.52	1571.19	1582.19
Tgfbr3	NM_011578.3	NM_011578.3:3614	Endogenous	mRNA	28.82	11.91	17.28	18.52	14.53	23.79	17.03	22.57	16.48	18.44	16.94	11.79
Tgm2	NM_009373.3	NM_009373.3:1260	Endogenous	mRNA	1643.46	1413.83	1071.18	995.09	2979.79	2975.01	1978.19	1989.24	2019.19	2007.5	1248.31	1287.52
Thbd	NM_009378.3	NM_009378.3:2845	Endogenous	mRNA	106.32	93.35	44.76	50.78	49.5	58.57	17.03	30.09	70.03	65.16	20.46	22.56
Tigit	NM_001146325.1	NM_001146325.1:730	Endogenous	mRNA	18.23	16.78	21.99	20.46	22.32	25.62	17.03	39.12	16.48	23.55	21.6	17.26
Timd4	NM_178759.4	NM_178759.4:236	Endogenous	mRNA	20.87	23.07	22.77	18.95	34.94	28.37	36.95	21.07	26.93	21.98	37.52	22.56
Timp3	NM_011595.2	NM_011595.2:2460	Endogenous	mRNA	18.23	12.59	17.28	18.52	25.24	14.24	17.03	11.73	16.48	18.44	16.94	11.79
Tlr1	NM_030682.1	NM_030682.1:805	Endogenous	mRNA	165.94	157.32	71.46	65.18	620.22	593.9	308.38	337.06	479.43	460.07	352.44	309.27
Tlr11	NM_205819.2	NM_205819.2:1680	Endogenous	mRNA	18.23	14.68	17.28	19.7	14.56	15.56	39.79	43.64	16.48	19.63	29.56	18.58
Tlr12	NM_205823.2	NM_205823.2:380	Endogenous	mRNA	18.23	12.59	17.28	21.22	14.53	14.24	28.42	22.57	22.45	18.44	32.97	30.53
Tlr13	NM_205820.1	NM_205820.1:2785	Endogenous	mRNA	2283.36	1691.77	2022.99	2043.24	1077.38	1153.95	1894.34	1892.93	1244.38	1215.33	1824.71	1599.44
Tlr2	NM_011905.2	NM_011905.2:255	Endogenous	mRNA	117.25	175.16	214.39	210.69	1594.72	1674.64	2565.1	2737.08	1023.51	1048.89	1833.81	1846.33
Tlr3	NM_126166.2	NM_126166.2:1165	Endogenous	mRNA	34.78	40.9	38.48	53.05	323.21	346.82	754.61	776.43	184.05	159.38	429.75	418.11
Tlr4	NM_021297.2	NM_021297.2:2510	Endogenous	mRNA	792.91	637.69	889.77	894.3	458.13	463.96	422.07	496.56	546.77	537.01	384.27	432.71
Tlr5	NM_016928.2	NM_016928.2:560	Endogenous	mRNA	24.84	30.42	17.28	18.52	14.53	15.56	17.03	25.58	20.65	18.44	16.94	23.89
Tlr6	NM_011604.3	NM_011604.3:475	Endogenous	mRNA	98.37	108.03	120.15	116.71	211.59	228.78	358.12	401.76	181.36	167.23	319.47	264.14
Tlr7	NM_133211.3	NM_133211.3:3210	Endogenous	mRNA	328.89	241.23	335.33	314.52	498.9	446.57	1115.57	1092.43	299.87	308.54	760.58	872.06
Tlr8	NM_133212.2	NM_133212.2:110	Endogenous	mRNA	815.77	740.48	1494.47	1447.55	1710.22	1754.26	1927.03	2220.96	1358.4	1349.58	2027.08	1956.5
Tlr9	NM_031178.2	NM_031178.2:1801	Endogenous	mRNA	61.6	55.59	100.52	93.98	59.21	55.82	173.38	200.13	54.77	54.17	87.54	107.51
Tm7sf3	NM_026281.2	NM_026281.2:936	Endogenous	mRNA	96.38	101.74	84.82	114.44	67.94	59.48	63.95	61.69	79.01	80.87	59.12	57.08
Tmem173	NM_028261.1	NM_028261.1:1792	Endogenous	mRNA	109.3	106.98	114.66	97.77	131.03	120.79	72.48	55.67	90.68	107.56	45.48	66.37
Tnc	NM_011607.1	NM_011607.1:5665	Endogenous	mRNA	30.8	24.12	17.28	18.52	163.06	161.97	29.84	40.63	58.36	46.32	31.83	34.51
Tnf	NM_013693.2	NM_013693.2:514	Endogenous	mRNA	233.5	190.89	215.18	216.75	1039.53	995.63	4247.7	4314.03	710.17	683.82	3243.56	3630.27
Tnfaip3	NM_009397.2	NM_009397.2:232	Endogenous	mRNA	155.01	157.32	85.6	93.98	1203.56	1301.28	3241.55	3316.4	642.84	680.68	2544.37	2358.68
Tnfaip6	NM_009398.2	NM_009398.2:620	Endogenous	mRNA	18.23	11.91	17.28	18.52	14.56	14.24	29.84	24.08	16.48	18.44	16.94	11.79
Tnfaip8	NM_134131.2	NM_134131.2:340	Endogenous	mRNA	786.95	789.77	903.12	859.43	1153.09	1167.67	784.45	829.1	1025.31	1044.97	1127.8	1154.79
Tnfrsf11a	NM_009399.3	NM_009399.3:692	Endogenous	mRNA	777.02	814.94	888.2	919.31	612.46	594.82	660.82	723.77	764.04	805.51	743.53	906.57
Tnfrsf12a	NM_001161746.1	NM_001161746.1:517	Endogenous	mRNA	181.83	180.4	153.14	147.79	197.03	223.29	402.17	355.11	210.09	182.93	200.09	224.32
Tnfrsf14	NM_178931.2	NM_178931.2:625	Endogenous	mRNA	97.38	81.81	93.45	86.4	387.28	366.04	272.85	266.34	240.62	240.24	300.14	254.85
Tnfrsf1a	NM_011609.2	NM_011609.2:615	Endogenous	mRNA	526.62	488.76	564.65	553.25	993.91	939.81	1070.1	1217.32	754.17	772.54	918.61	963.65
Tnfrsf1b	NM_011610.3	NM_011610.3:3270	Endogenous	mRNA	165.94	184.59	558.37	514.6	2442.07	2556.8	4168.12	4229.76	1323.38	1317.4	4571.45	4670.91
Tnfrsf4	NM_011659.2	NM_011659.2:320	Endogenous	mRNA	18.23	11.91	18.06	18.52	20.38	14.24	17.03	19.56	16.48	18.44	16.94	15.93
Tnfrsf8	NM_009401.2	NM_009401.2:1275	Endogenous	mRNA	18.23	11.91	17.28	18.52	23.29	23.79	59.69	79.75	16.48	18.44	63.67	87.6
Tnfrsf9	NM_001077508.1	NM_001077508.1:1590	Endogenous	mRNA	18.23	12.59	17.28	18.52	20.38	16.47	32.69	21.07	23.34	18.44	20.46	26.55
Tnfsf10	NM_009425.2	NM_009425.2:2055	Endogenous	mRNA	18.88	18.88	18.85	20.46	286.33	310.22	761.72	883.27	132.88	157.02	402.46	438.02
Tnfsf4	NM_009452.2	NM_009452.2:346	Endogenous	mRNA	21.86	19.93	17.28	18.52	62.12	66.8	29.84	25.58	42.2	27.48	23.87	11.79
Tnfsf9	NM_009404.3	NM_009404.3:292	Endogenous	mRNA	36.76	18.88	22.77	26.53	45.62	43.01	85.27	66.21	31.42	41.61	59.12	70.35
Top2a	NM_011623.2	NM_011623.2:1953	Endogenous	mRNA	900.23	788.72	165.7	192.5	295.07	281.85	52.58	39.12	486.62	490.69	63.67	55.75
Tpsb2	NM_010781.3	NM_010781.3:502	Endogenous	mRNA	18.23	11.91	17.28	18.52	14.53	14.24	17.03	18.06	16.48	18.44	16.94	11.79
Traf1	NM_009421.3	NM_009421.3:566	Endogenous	mRNA	43.72	24.12	17.28	18.52	851.23	938.9	819.98	914.87	494.7	497.75	868.59	856.13
Traf2	NM_009422.2	NM_009422.2:1334	Endogenous	mRNA	181.83	142.64	114.66	124.29	383.39	370.62	341.07	370.16	307.05	304.62	385.41	343.78
Traf6	NM_009424.2	NM_009424.2:980	Endogenous	mRNA	99.36	97.54	118.58	122.78	136.86	141.84	196.11	213.67	133.77	111.48	181.9	176.54
Trafd1	NM_172275.2	NM_172275.2:2083	Endogenous	mRNA	121.22	121.66	127.22	130.36	828.9	831.83	1466.59	1480.64	601.54	588.04	1101.65	1262.3
Trem1	NM_021406.5	NM_021406.5:1704	Endogenous	mRNA	37.76	34.61	114.66	125.81	132.97	128.11	108	79.75	53.87	57.31	111.42	122.12
Trem2	NM_031254.2	NM_031254.2:646	Endogenous	mRNA	2403.59	2455.32	3704.37	3820.47	1836.4	1904.33	2928.91	2901.1	1896.19	1906.22	2824.04	3031.64
Trex1	NM_011637.6	NM_011637.6:422	Endogenous	mRNA	106.32	84.96	76.96	110.65	755.14	715.61	881.09	1011.17	504.57	520.52	982.28	926.48
Trim9	NM_001110202.1	NM_001110202.1:1644	Endogenous	mRNA	18.23	12.59	17.28	18.52	14.53	14.24	17.03	25.58	16.48	18.84	16.94	11.79
Tspan7	NM_019634.2	NM_019634.2:670	Endogenous	mRNA	18.23	16.78	17.28	18.52	14.53	14.24	35.53	25.58	17.06	18.44	22.74	26.55
Tspan8	NM_001168680.1	NM_001168680.1:680	Endogenous	mRNA	19.87	17.83	17.28	18.52	25.24	26.54	35.53	18.06	17.06	18.44	16.94	11.79
Ttk	NM_009445.2	NM_009445.2:1290	Endogenous	mRNA	76.51	71.32	27.49	31.83	26.21	36.6	46.9	34.61	36.81	38.47	19.33	27.87
Tuba1a	NM_011653.2	NM_011653.2:1378	Endogenous	mRNA	192.76	248.57	237.95	243.28	231.01	207.73	99.48	129.41	220.86	193.92	184.18	181.85
Tuba4a	NM_009447.3	NM_009447.3:1341	Endogenous	mRNA	421.3	401.7	324.34	334.22	297.01	293.75	351.01	352.1	326.81	324.25	449.07	453.95
Twistnb	NM_172253.2	NM_172253.2:576	Endogenous	mRNA	213.63	217.11	225.39	234.94	146.56	163.8	112.27	117.37	231.64	207.27	163.71	148.66
Txn1	NM_011660.3	NM_011660.3:280	Endogenous	mRNA	4835.99	3659.38	4148.87	4094.06	9432.43	9604.03	15835.4	18465.9	7266.94	7599.76	14301	13387.5
Txndc16	NM_172597.2	NM_172597.2:982	Endogenous	mRNA	93.4	57.69	95.02	90.95	61.15	54.91	65.37	75.24	56.56	52.6	70.49	67.69
Tyrobp	NM_011662.2	NM_011662.2:130	Endogenous	mRNA	9090.7	6927.54	11546.6	11547.8	6984.54	6908.13	10489.2	10799.4	6695.03	6915.94	11088.1	10559
Usp18	NM_011909.2	NM_011909.2:1190	Endogenous	mRNA	60.61	57.69	45.55	53.81	989.06	942.56	2927.49	3202.04	612.31	637.5	1804.25	2160.91
Vamp2	NM_009497.3	NM_009497.3:235	Endogenous	mRNA	66.57	70.27	62.83	59.11	85.41	80.53	61.11	69.22	58.36	58.1	57.98	70.35
Vasp	NM_009499.2	NM_009499.2:1396	Endogenous	mRNA	452.1	532.81	901.55	860.95	2210.09	2269.46	3078.13	2931.19	1692.39	1728.79	3561.89	3425.86
Vav1	NM_011691.4	NM_011691.4:1640	Endogenous	mRNA	1041.32	956.54	925.9	942.04	1641.31	1658.17	1577.43	1722.9	1335.05	1345.66	1485.92	1720.23
Vav2	NM_009500.1	NM_009500.1:1868	Endogenous	mRNA	99.36	82.86	131.15	124.29	56.3	72.29	71.06	55.67	80.8	73.8	75.03	65.04
Vcam1	NM_011693.2	NM_011693.2:1440	Endogenous	mRNA	18.23	23.07	17.28	18.52	119.39	136.35	72.48	106.83	50.28	65.95	53.43	66.37
Vegfa	NM_001025250.3	NM_001025250.3:3015	Endogenous	mRNA	197.73	172.01	166.49	175.07	426.1	495.07	501.65	553.74	251.39	271.64	353.57	346.44
Vegfc	NM_009506.2	NM_009506.2:1320	Endogenous	mRNA	33.78	35.66	17.28	18.52	141.71	134.52	17.03	28.59	135.57	129.54	16.94	11.79
Vrk2	NM_001252447.1	NM_001252447.1:338	Endogenous	mRNA	67.57	119.57	97.38	124.29	119.39	140.01	375.17	410.79	159.81	139.75	226.24	248.21
Vsir	NM_001159572.1	NM_001159572.1:1322	Endogenous	mRNA	841.6	817.04	2432.15	2363.07	440.66	467.62	397.91	498.06	526.12	545.64	492.27	495.1
Vtcn1	NM_178594.3	NM_178594.3:1530	Endogenous	mRNA	20.87	17.83	25.92	26.53	14.53	30.2	25.58	28.59	23.34	18.44	23.87	26.55
Vwa5a	NM_172767.3	NM_172767.3:2528	Endogenous	mRNA	1625.57	1339.36	1488.19	1486.96	1564.63	1634.38	2451.42	2673.88	1295.55	1322.89	1916.8	1921.99
Was	NM_009515.2	NM_009515.2:1617	Endogenous	mRNA	97.38	141.59	173.56	219.78	220.33	179.36	154.9	182.07	165.2	180.57	180.77	234.94
Xcr1	NM_011798.4	NM_011798.4:350	Endogenous	mRNA	18.23	13.63	17.28	18.52	14.53	14.24	17.03	18.06	16.48	18.44	16.94	15.93
Yap1	NM_009534.3	NM_009534.3:1845	Endogenous	mRNA	18.23	23.07	17.28	25.01	20.38	19.22	27	19.56	26.93	25.12	25.01	30.53
Yes1	NM_001205132.1	NM_001205132.1:650	Endogenous	mRNA	18.23	12.59	17.28	18.52	14.53	14.24	17.03	11.73	16.48	18.44	16.94	21.24
Zfp148	NM_011749.4	NM_011749.4:2430	Endogenous	mRNA	180.84	180.4	176.7	199.32	147.53	161.06	201.8	243.76	168.79	157.02	187.59	176.54
Zfp92	NM_009566.4	NM_009566.4:520	Endogenous	mRNA	18.23	11.91	17.28	18.52	14.56	14.24	17.03	11.73	20.65	18.44	21.6	11.79
Zmpste24	NM_172700.2	NM_172700.2:1434	Endogenous	mRNA	158.98	157.32	182.2	188.71	185.39	187.6	184.74	135.42	214.58	197.84	162.58	142.03
Znrf2	NM_199143.2	NM_199143.2:986	Endogenous	mRNA	837.63	684.89	777.47	782.13	682.34	672.6	1514.9	1682.27	651.82	700.31	1246.04	1311.41
Abcf1	NM_013854.1	NM_013854.1:875	Housekeeping	mRNA	281.2	253.82	212.04	234.18	283.42	301.07	191.85	228.72	321.42	311.68	228.52	220.34
Alas1	NM_020559.2	NM_020559.2:1034	Housekeeping	mRNA	217.6	136.35	277.22	287.99	926.94	1002.04	1085.73	1083.4	679.65	678.33	1902.02	2232.59
Edc3	NM_153799.3	NM_153799.3:2570	Housekeeping	mRNA	63.59	61.88	80.1	62.9	88.33	76.87	83.85	87.27	76.31	63.59	76.17	79.64
Eef1g	NM_026007.4	NM_026007.4:338	Housekeeping	mRNA	1368.23	1291.11	809.67	815.48	1156.97	1218	579.81	552.23	1481.4	1461.07	769.68	650.4
Eif2b4	NM_001127355.1	NM_001127355.1:1562	Housekeeping	mRNA	59.62	94.39	110.73	99.28	92.21	97.92	71.06	52.67	113.13	123.26	111.42	79.64
G6pdx	NM_008062.2	NM_008062.2:2030	Housekeeping	mRNA	535.57	561.13	703.65	647.99	860.94	867.52	842.72	1032.24	790.08	775.68	1053.9	1189.3
Gusb	NM_010368.1	NM_010368.1:1735	Housekeeping	mRNA	2339	1588.98	1940.54	1917.43	1171.53	1199.7	1398.37	1482.15	1300.94	1277.36	1510.93	1347.25
Hdac3	NM_010411.2	NM_010411.2:144	Housekeeping	mRNA	195.74	209.77	188.48	208.42	207.71	178.45	235.9	218.18	216.37	194.7	213.74	203.08
Hprt	NM_013556.2	NM_013556.2:30	Housekeeping	mRNA	134.14	110.13	172.77	166.73	88.33	83.27	106.58	136.93	109.53	101.28	123.92	128.75
Nubp1	NM_011955.2	NM_011955.2:284	Housekeeping	mRNA	128.18	170.96	127.22	109.89	144.62	178.45	82.42	117.37	202.01	197.84	120.51	116.81
Oaz1	NM_008753.4	NM_008753.4:809	Housekeeping	mRNA	2421.47	2290.65	2930.04	2983.77	2543.01	2594.32	3052.55	3236.65	2611.75	2624.59	3075.3	3294.46
Polr1b	NM_009086.2	NM_009086.2:2795	Housekeeping	mRNA	70.55	59.78	43.19	40.93	58.24	42.09	17.03	24.08	76.31	49.46	16.94	25.22
Polr2a	NM_001291068.1	NM_001291068.1:2768	Housekeeping	mRNA	270.27	249.62	256.8	254.65	244.59	243.42	260.06	228.72	183.15	222.18	191	201.76
Ppia	NM_008907.1	NM_008907.1:390	Housekeeping	mRNA	9010.21	12690.9	10323.1	10350.4	11748.3	12550.7	10597.2	10617.3	12520.1	13536.7	11700.9	10325.4
Rpl19	NM_009078.2	NM_009078.2:92	Housekeeping	mRNA	7524.74	7161.43	7198.28	7277.91	7882.36	8156.33	7675.42	8245.85	8339.83	8581.92	7868.44	7751.67
Sap130	NM_172965.2	NM_172965.2:2182	Housekeeping	mRNA	108.31	155.23	139.79	149.3	144.62	162.89	190.43	206.15	122.1	124.05	165.99	167.24
Sdha	NM_023281.1	NM_023281.1:250	Housekeeping	mRNA	407.39	480.37	588.21	569.92	427.07	452.98	534.34	492.04	430.05	471.84	479.77	537.57
Sf3a3	NM_029157.3	NM_029157.3:40	Housekeeping	mRNA	253.38	212.91	156.28	184.16	203.83	193.09	156.32	147.46	230.74	214.33	169.4	189.81
Tbp	NM_013684.3	NM_013684.3:70	Housekeeping	mRNA	118.24	111.18	107.59	90.95	108.71	105.24	88.11	76.74	114.92	114.62	117.1	110.17
Tubb5	NM_011655.4	NM_011655.4:2260	Housekeeping	mRNA	936.99	829.63	431.93	439.57	529.96	503.31	267.17	240.75	684.14	658.7	377.45	430.06
NEG_A	ERCC_00096.1	ERCC_00096.1:230	Negative	SYSTEM	23	11	20	20	10	16	14	8	18	15	18	10
NEG_B	ERCC_00041.1	ERCC_00041.1:440	Negative	SYSTEM	14	8	17	15	13	24	16	11	19	11	15	17
NEG_C	ERCC_00019.1	ERCC_00019.1:140	Negative	SYSTEM	23	14	22	22	26	16	12	15	39	28	19	17
NEG_D	ERCC_00076.1	ERCC_00076.1:355	Negative	SYSTEM	18	19	29	27	19	20	30	22	20	36	22	14
NEG_E	ERCC_00098.1	ERCC_00098.1:785	Negative	SYSTEM	14	12	15	16	11	15	14	14	9	15	16	8
NEG_F	ERCC_00126.1	ERCC_00126.1:220	Negative	SYSTEM	29	18	16	16	18	17	29	21	18	21	25	16
NEG_G	ERCC_00144.1	ERCC_00144.1:15	Negative	SYSTEM	15	10	9	16	13	6	12	3	9	17	10	9
NEG_H	ERCC_00154.1	ERCC_00154.1:115	Negative	SYSTEM	15	8	17	19	12	9	18	14	14	15	15	8
POS_A	ERCC_00117.1	ERCC_00117.1:385	Positive	SYSTEM	22795	19391	29651	32801	23866	23748	22703	19611	29468	27945	25387	22477
POS_B	ERCC_00112.1	ERCC_00112.1:695	Positive	SYSTEM	10416	8548	11877	12868	9370	9535	9915	7903	11943	11202	10863	8453
POS_C	ERCC_00002.1	ERCC_00002.1:850	Positive	SYSTEM	2794	2305	3188	3427	2520	2607	2635	2194	3122	3011	2815	2623
POS_D	ERCC_00092.1	ERCC_00092.1:540	Positive	SYSTEM	488	381	568	614	460	446	425	368	485	545	461	450
POS_E	ERCC_00035.1	ERCC_00035.1:485	Positive	SYSTEM	96	77	113	126	107	87	102	80	106	102	91	93
POS_F	ERCC_00034.1	ERCC_00034.1:195	Positive	SYSTEM	72	54	58	79	96	79	72	60	79	88	60	60

## Sheet: experiment #2
Probe Name	Accession #	NS Probe ID	Class Name	Analyte Type	BMM uninfected	CIM uninfected	CIM scram uninfected	RAW 264.7 uninfected	BMM + WT Mtb	CIM + WT Mtb	CIM scram + WT Mtb	RAW 264.7 + WT Mtb	BMM + eccC Mtb	CIM + eccC Mtb	CIM scram eccC Mtb	RAW 264.7+ eccC Mtb
2810417H13Rik	NM_026515.2	NM_026515.2:1790	Endogenous	mRNA	261.12	69.95	96.81	321.69	93.61	48.7	86.43	149.99	193.55	40.75	61.13	227.41
2900026A02Rik	NM_172884.3	NM_172884.3:2170	Endogenous	mRNA	113.78	57.79	52.22	28.04	44.43	19.21	47.54	27.28	80.48	19.34	27.94	31.02
Abcc8	NM_011510.3	NM_011510.3:482	Endogenous	mRNA	24.09	31.56	21.39	18.1	36.49	46.59	20.42	27.28	19	19.34	27.94	31.02
Acad10	NM_028037.4	NM_028037.4:1812	Endogenous	mRNA	26.19	36.5	43.31	30.41	46.01	42.35	54.02	37.5	42.79	34.93	43.47	35.26
Acly	NM_134037.2	NM_134037.2:4090	Endogenous	mRNA	1042.01	1053.34	988.44	849.61	702.9	783.51	922.62	1092.61	999.35	1123.48	1033.82	1018.35
Acod1	NM_008392.1	NM_008392.1:2105	Endogenous	mRNA	24.09	33.46	30.57	18.1	3942.89	9855.27	9846.3	676.9	814.97	5611.57	5367.42	274.42
Acot11	NM_025590.4	NM_025590.4:2676	Endogenous	mRNA	53.21	35.48	33.12	18.1	20.77	19.21	20.42	27.28	51.95	36.38	39.4	31.02
Acot3	NM_134246.3	NM_134246.3:2189	Endogenous	mRNA	24.09	31.56	21.39	18.1	20.77	57.17	49.7	27.28	19	40.75	39.4	31.02
Acox1	NM_015729.2	NM_015729.2:2141	Endogenous	mRNA	469.03	499.8	439.45	172.01	331.62	230.82	265.77	176.5	362.66	365.28	345.06	165.12
Adam19	NM_009616.4	NM_009616.4:2238	Endogenous	mRNA	24.09	31.56	21.39	18.1	20.77	19.21	56.18	27.28	19	19.34	27.94	31.02
Adam8	NM_007403.2	NM_007403.2:390	Endogenous	mRNA	13148.3	12753.6	10627	1067.24	17540.7	9952.68	9193.77	2185.86	15978.5	13500.6	9624.94	1940.92
Adamts1	NM_009621.4	NM_009621.4:2725	Endogenous	mRNA	24.56	35.48	21.39	28.04	38.08	50.82	20.42	65.94	28.52	34.93	27.94	42.9
Adamts12	NM_175501.2	NM_175501.2:4064	Endogenous	mRNA	36.83	31.56	33.12	18.1	55.53	82.59	79.95	32.97	29.54	37.84	38.04	31.02
Adamts14	NM_001081127.1	NM_001081127.1:1766	Endogenous	mRNA	24.09	31.56	21.39	18.1	20.77	19.21	20.42	27.28	19	19.34	27.94	31.02
Adamts17	NM_001033877.4	NM_001033877.4:1152	Endogenous	mRNA	24.09	34.47	29.3	18.1	42.84	52.94	54.02	29.09	19	33.47	40.75	31.02
Adamts2	NM_001277305.1	NM_001277305.1:2570	Endogenous	mRNA	24.09	34.47	39.49	18.1	20.77	59.29	45.37	27.28	26.49	33.47	27.94	31.02
Adamts3	NM_001081401.2	NM_001081401.2:3030	Endogenous	mRNA	24.09	44.61	33.12	18.1	52.36	48.7	56.18	27.28	37.69	19.34	57.06	31.02
Adamts4	NM_172845.2	NM_172845.2:190	Endogenous	mRNA	42.56	44.61	21.39	18.1	47.6	55.06	47.54	27.28	34.64	37.84	39.4	31.02
Adamts9	NM_175314.3	NM_175314.3:3812	Endogenous	mRNA	24.09	31.56	21.39	18.1	20.77	19.21	20.42	27.28	19	19.34	27.94	31.02
Adcyap1r1	NM_001025372.1	NM_001025372.1:5810	Endogenous	mRNA	24.56	31.56	40.76	18.1	20.77	19.21	20.42	27.28	19	19.34	27.94	31.02
Adgre1	NM_010130.1	NM_010130.1:995	Endogenous	mRNA	5577.55	8563.59	6435.05	144.93	12528.4	14704.6	11434.4	159.04	9629.87	14270.5	9460.56	173.94
Adgre5	NM_011925.1	NM_011925.1:1975	Endogenous	mRNA	203.82	84.15	62.41	18.1	90.44	46.59	60.5	27.28	120.21	65.49	62.49	31.02
Adora2a	NM_009630.2	NM_009630.2:2306	Endogenous	mRNA	24.09	31.56	21.39	18.1	61.88	194.82	133.96	27.28	19	58.21	46.19	31.02
Adora3	NM_009631.4	NM_009631.4:573	Endogenous	mRNA	27.01	39.54	50.95	18.1	106.31	84.7	75.62	31.03	48.9	48.02	70.64	31.02
Aif1	NM_019467.2	NM_019467.2:55	Endogenous	mRNA	31.1	70.97	21.39	18.1	52.36	63.53	95.07	31.03	27.51	37.84	57.06	31.02
Akap13	NM_029332.1	NM_029332.1:325	Endogenous	mRNA	94.13	42.58	47.13	80.3	117.41	86.82	69.14	90.51	81.5	42.2	48.91	94.61
Alcam	NM_009655.1	NM_009655.1:2605	Endogenous	mRNA	1405.44	1733.6	1825.3	1055.36	1567.64	3220.86	3143.81	1694.51	1021.77	1608.09	1514.72	1442.61
Alox15	NM_009660.3	NM_009660.3:815	Endogenous	mRNA	24.09	31.56	21.39	18.1	36.49	63.53	54.02	27.28	19	19.34	27.94	31.02
Alox5	NM_009662.2	NM_009662.2:1975	Endogenous	mRNA	49.11	100.37	82.79	80.78	20.77	19.21	20.42	37.5	28.52	19.34	27.94	33.49
Alox5ap	NM_009663.1	NM_009663.1:410	Endogenous	mRNA	2988.5	3498.63	3534.69	755.53	2305.44	1950.3	2275.21	457.73	2401.1	2471.07	2488.76	554.13
Amica1	NM_001005421.4	NM_001005421.4:1002	Endogenous	mRNA	24.09	39.54	38.21	52.74	58.71	48.7	77.79	55.6	31.58	39.29	46.19	45.25
Angpt1	NM_009640.3	NM_009640.3:1350	Endogenous	mRNA	24.09	31.56	21.39	18.1	53.95	86.82	97.23	27.28	19	19.34	27.94	31.02
Angpt2	NM_007426.3	NM_007426.3:2020	Endogenous	mRNA	118.69	82.12	90.44	178.19	82.51	76.23	69.14	129.3	109	87.32	92.38	131.63
Anxa1	NM_010730.2	NM_010730.2:400	Endogenous	mRNA	3059.71	4624.97	5379.1	992.64	2906.79	5149.98	4593.64	1466.29	3284.32	6413.43	4646.05	1261.63
Anxa4	NM_013471.2	NM_013471.2:715	Endogenous	mRNA	1542.95	1839.04	2129.73	1252.08	2840.15	4343.18	4688.71	2074.02	1987.5	3876.87	3877.15	1787.55
Aoah	NM_001281854.1	NM_001281854.1:390	Endogenous	mRNA	211.18	102.39	236.92	18.1	1128.13	959.27	989.6	27.28	566.4	461.32	565.13	31.02
Apoe	NM_001305844.1	NM_001305844.1:903	Endogenous	mRNA	4159.02	62.86	43.31	18.1	3143.21	44.47	58.34	27.28	2710.79	53.85	47.55	31.02
Areg	NM_009704.3	NM_009704.3:698	Endogenous	mRNA	27.01	31.56	21.39	18.1	20.77	48.7	71.3	27.28	23.43	36.38	40.75	31.02
Arf6	NM_007481.2	NM_007481.2:1220	Endogenous	mRNA	3913.46	3724.71	3436.61	2002.86	3750.91	3521.56	3683.99	2214.31	3836.46	4211.58	3934.2	2171.85
Arg1	NM_007482.3	NM_007482.3:626	Endogenous	mRNA	105.59	62.86	66.24	18.1	2419.68	184.23	133.96	27.28	599	152.8	111.4	31.02
Arhgef28	NM_012026.2	NM_012026.2:1188	Endogenous	mRNA	24.09	31.56	21.39	18.1	20.77	19.21	20.42	27.28	19	19.34	27.94	31.02
Arhgef6	NM_152801.2	NM_152801.2:480	Endogenous	mRNA	678.57	681.28	666.18	849.61	220.55	167.29	231.19	486.18	410.54	186.28	224.15	543.55
Armc1	NM_028840.2	NM_028840.2:294	Endogenous	mRNA	318.41	334.55	287.87	302.69	333.2	135.53	175.02	267.66	282.18	235.76	233.66	280.88
Atf3	NM_007498.3	NM_007498.3:387	Endogenous	mRNA	939.69	726.9	899.28	251.37	2253.08	5435.86	4686.55	1097.78	740.6	2741.75	2097.52	564.71
B4galt4	NM_019804.3	NM_019804.3:1483	Endogenous	mRNA	114.6	77.05	67.51	18.1	66.64	55.06	69.14	27.28	82.52	56.76	78.79	31.02
Batf	NM_016767.2	NM_016767.2:750	Endogenous	mRNA	27.83	31.56	36.94	18.1	136.45	82.59	112.36	27.28	67.23	71.31	84.23	31.02
Batf3	NM_030060.2	NM_030060.2:345	Endogenous	mRNA	58.12	80.09	34.39	18.1	63.47	76.23	90.75	45.9	38.71	45.11	96.45	37.61
Bcl10	NM_009740.1	NM_009740.1:1168	Endogenous	mRNA	327.42	409.58	434.35	211.93	534.71	650.1	626.6	309.68	428.88	611.22	476.83	272.07
Bcl2	NM_009741.3	NM_009741.3:1844	Endogenous	mRNA	40.93	52.72	78.97	26.61	53.95	19.21	45.37	27.28	20.37	33.47	47.55	31.02
Bcl6	NM_009744.3	NM_009744.3:185	Endogenous	mRNA	351.16	420.73	231.82	72.23	371.28	385.4	347.87	88.57	264.86	378.37	309.74	73.45
Bid	NM_007544.3	NM_007544.3:1307	Endogenous	mRNA	378.99	290.96	324.81	312.19	361.76	478.58	464.55	374.98	363.68	376.92	351.85	320.25
Birc2	NM_007465.2	NM_007465.2:1230	Endogenous	mRNA	126.06	113.55	129.92	124.02	203.09	249.88	200.94	120.25	106.96	238.67	175.25	135.74
Birc3	NM_007464.3	NM_007464.3:425	Endogenous	mRNA	87.58	72.99	109.54	108.81	574.38	694.57	620.12	209.47	322.93	499.16	406.19	182.75
Birc5	NM_009689.2	NM_009689.2:237	Endogenous	mRNA	172.71	68.94	63.69	323.59	55.53	19.21	60.5	133.83	101.87	33.47	27.94	166.3
Bmp6	NM_007556.2	NM_007556.2:2265	Endogenous	mRNA	24.09	31.56	21.39	18.1	39.67	52.94	20.42	27.28	24.45	42.2	39.4	31.02
Bmp8a	NM_001256019.1	NM_001256019.1:2084	Endogenous	mRNA	26.19	32.44	21.39	18.1	50.77	76.23	64.82	27.28	19	19.34	44.83	31.02
Btg2	NM_007570.2	NM_007570.2:50	Endogenous	mRNA	62.21	98.34	91.71	47.99	253.87	101.64	95.07	87.28	114.1	101.87	135.85	66.4
Btk	NM_013482.2	NM_013482.2:2255	Endogenous	mRNA	733.41	723.86	797.38	468.52	731.46	533.63	592.03	459.03	752.83	782.94	722.72	468.34
Btla	NM_001037719.2	NM_001037719.2:24	Endogenous	mRNA	28.65	32.44	28.02	18.1	20.77	19.21	20.42	27.28	19	19.34	39.4	31.02
C1qa	NM_007572.2	NM_007572.2:566	Endogenous	mRNA	3326.56	2078.3	1747.6	18.1	4390.34	1819.01	1789.06	27.28	3967.88	2492.9	1714.42	31.02
C1qb	NM_009777.2	NM_009777.2:865	Endogenous	mRNA	14291	9272.24	9461.51	18.1	19562.2	12680.1	11198.9	56.89	15380.5	11745.6	8819.35	47.01
C1qc	NM_007574.2	NM_007574.2:708	Endogenous	mRNA	10755.7	8564.61	6994.23	18.1	13985	9383.05	7361.49	27.28	11534.9	9718.37	6849.53	31.02
C3	XM_011246258.1	XM_011246258.1:2702	Endogenous	mRNA	206.27	185.53	231.82	18.1	4282.44	7777.92	7361.49	47.84	1923.33	3562.53	2805.29	39.96
C3ar1	NM_009779.2	NM_009779.2:555	Endogenous	mRNA	11151	11412.4	10722.5	203.85	15779.5	18895.3	14973.6	740.26	11929.1	18514.1	12253.6	518.87
C4a	NM_011413.2	NM_011413.2:56	Endogenous	mRNA	24.09	31.56	21.39	18.1	36.49	61.41	47.54	27.28	19	19.34	39.4	31.02
C5ar1	NM_007577.3	NM_007577.3:595	Endogenous	mRNA	13082	11479.3	10706	40.86	9791.39	5063.16	6240.09	197.19	13079.2	10127.3	9479.58	138.68
Calr	NM_007591.3	NM_007591.3:551	Endogenous	mRNA	5364.73	4473.91	4735.85	5392.28	8882.22	7610.63	6845.09	7178.25	7448.81	7823.59	6266.74	6129.5
Camp	NM_009921.2	NM_009921.2:355	Endogenous	mRNA	24.56	40.55	33.12	18.1	55.53	57.17	75.62	27.28	35.65	43.66	70.64	31.02
Casp1	NM_009807.2	NM_009807.2:259	Endogenous	mRNA	857.01	662.01	726.04	319.79	4372.88	8084.97	6073.72	700.17	1569.83	3991.84	2581.14	453.06
Casp7	NM_007611.2	NM_007611.2:1468	Endogenous	mRNA	140.79	135.85	155.4	132.57	429.99	876.68	717.35	154.52	202.72	416.21	343.7	141.62
Cav1	NM_007616.3	NM_007616.3:1920	Endogenous	mRNA	375.71	45.62	33.12	18.1	1437.53	237.17	218.23	27.8	1132.81	164.45	191.55	31.02
Cbr1	NM_007620.2	NM_007620.2:682	Endogenous	mRNA	148.97	54.75	52.22	92.18	112.65	74.12	66.98	80.17	144.66	52.39	46.19	87.56
Ccl1	NM_011329.2	NM_011329.2:145	Endogenous	mRNA	24.09	31.56	21.39	18.1	20.77	19.21	20.42	27.28	19	19.34	27.94	31.02
Ccl11	NM_011330.3	NM_011330.3:430	Endogenous	mRNA	24.09	31.56	21.39	18.1	33.32	19.21	20.42	27.28	19	19.34	27.94	31.02
Ccl12	NM_011331.2	NM_011331.2:173	Endogenous	mRNA	153.89	134.84	410.15	18.1	9370.92	9001.88	13638.3	27.28	2330.81	6039.42	7565.46	31.02
Ccl17	NM_011332.2	NM_011332.2:247	Endogenous	mRNA	30.29	31.56	29.3	18.1	20.77	65.65	51.86	27.28	25.47	40.75	27.94	31.02
Ccl19	NM_011888.2	NM_011888.2:465	Endogenous	mRNA	24.09	31.56	21.39	18.1	20.77	19.21	47.54	27.28	19	19.34	27.94	31.02
Ccl2	NM_011333.3	NM_011333.3:415	Endogenous	mRNA	4293.26	1839.04	8515.11	88.86	38272.2	51933.9	71551.5	6703.71	16135.4	22868.3	29491.6	3742.57
Ccl20	NM_016960.1	NM_016960.1:120	Endogenous	mRNA	24.09	31.56	21.39	18.1	20.77	19.21	20.42	27.28	19	19.34	27.94	31.02
Ccl21a	NM_011124.4	NM_011124.4:170	Endogenous	mRNA	25.37	31.56	21.39	18.1	20.77	19.21	49.7	27.28	19	19.34	46.19	31.02
Ccl22	NM_009137.2	NM_009137.2:1096	Endogenous	mRNA	29.47	61.84	21.39	18.1	71.4	133.41	127.48	41.38	53.99	158.63	130.42	43.48
Ccl24	NM_019577.4	NM_019577.4:335	Endogenous	mRNA	24.09	31.56	21.39	18.1	61.88	19.21	49.7	27.28	68.25	19.34	27.94	31.02
Ccl25	NM_009138.3	NM_009138.3:626	Endogenous	mRNA	28.65	40.55	54.77	23.76	52.36	72	66.98	28.45	34.64	40.75	74.72	31.02
Ccl26	NM_001013412.2	NM_001013412.2:140	Endogenous	mRNA	42.56	31.56	52.22	18.1	50.77	78.35	60.5	27.8	35.65	43.66	54.34	31.02
Ccl27a	NM_001048179.1	NM_001048179.1:265	Endogenous	mRNA	24.09	31.56	29.3	18.1	38.08	19.21	20.42	27.28	25.47	36.38	27.94	31.02
Ccl28	NM_020279.3	NM_020279.3:234	Endogenous	mRNA	24.09	31.56	21.39	18.1	20.77	19.21	20.42	27.28	19	19.34	27.94	31.02
Ccl3	NM_011337.1	NM_011337.1:60	Endogenous	mRNA	830	673.17	1455.91	746.5	4242.78	38063.7	38432.3	32922.4	1441.48	9674.71	9809.7	16724.3
Ccl4	NM_013652.1	NM_013652.1:140	Endogenous	mRNA	138.33	149.03	262.4	84.11	1339.16	8273.43	7294.51	2836.9	282.18	2635.52	2111.1	1667.67
Ccl5	NM_013653.1	NM_013653.1:165	Endogenous	mRNA	599.17	121.66	217.81	27.56	18051.6	32280.6	23495.4	339.42	2496.86	7146.89	4061.9	91.67
Ccl6	NM_009139.2	NM_009139.2:825	Endogenous	mRNA	675.3	1635.26	5461.9	18.1	744.15	1427.26	5075.48	27.28	753.85	1693.95	5367.42	31.02
Ccl7	NM_013654.3	NM_013654.3:141	Endogenous	mRNA	920.86	392.34	2082.6	18.1	14240.4	15113.2	19489.5	107.32	4742.1	7443.77	8936.18	38.2
Ccl8	NM_021443.2	NM_021443.2:150	Endogenous	mRNA	45.02	54.75	89.16	18.1	742.57	988.92	1209.99	27.28	145.68	337.63	408.91	31.02
Ccl9	NM_011338.2	NM_011338.2:1125	Endogenous	mRNA	11957.3	12873.3	15226.6	2390.13	43749.5	50085.3	49832.2	21733.9	27694.7	44755.7	41322.7	15922.8
Ccnb2	NM_007630.2	NM_007630.2:280	Endogenous	mRNA	281.58	84.15	86.62	452.37	114.24	48.7	60.5	204.3	186.42	40.75	55.7	226.82
Ccr1	NM_009912.4	NM_009912.4:1526	Endogenous	mRNA	126.87	422.76	1206.25	19.48	471.24	709.39	1849.56	103.44	239.4	723.27	1463.1	123.4
Ccr2	NM_009915.2	NM_009915.2:2965	Endogenous	mRNA	131.79	230.13	504.41	21.86	149.15	131.29	183.66	42.02	102.89	145.53	230.94	37.02
Ccr3	NM_009914.4	NM_009914.4:664	Endogenous	mRNA	76.12	103.41	72.6	18.1	250.7	76.23	64.82	32.33	200.69	168.81	67.92	31.02
Ccr4	NM_009916.2	NM_009916.2:394	Endogenous	mRNA	24.09	33.46	31.84	18.1	34.91	76.23	71.3	27.28	30.56	19.34	42.11	31.02
Ccr5	NM_009917.5	NM_009917.5:1340	Endogenous	mRNA	453.47	70.97	136.29	18.1	1323.29	152.47	179.34	27.28	729.4	132.43	145.36	31.02
Ccr6	NM_001190333.1	NM_001190333.1:660	Endogenous	mRNA	30.29	37.51	21.39	18.1	47.6	46.59	51.86	27.28	19	19.34	40.75	31.02
Ccr7	NM_007719.2	NM_007719.2:755	Endogenous	mRNA	24.09	31.56	21.39	18.1	20.77	19.21	20.42	27.28	22.41	19.34	44.83	31.02
Ccr8	NM_007720.2	NM_007720.2:426	Endogenous	mRNA	36.83	51.7	40.76	18.1	60.29	78.35	82.11	30.39	40.75	32.02	67.92	31.02
Ccr9	NM_009913.6	NM_009913.6:820	Endogenous	mRNA	45.84	78.06	42.03	20.91	79.33	137.64	121	34.27	60.1	69.85	101.89	32.91
Ccrl2	NM_017466.4	NM_017466.4:655	Endogenous	mRNA	32.74	55.76	35.67	22.33	680.68	5558.68	5563.79	190.08	74.37	778.58	802.87	61.11
Cd14	NM_009841.3	NM_009841.3:235	Endogenous	mRNA	2028.35	3130.62	3081.23	2344.99	12787	18192.2	17564.3	7764.63	5543.82	11214.4	9523.05	6485.01
Cd151	NM_009842.3	NM_009842.3:610	Endogenous	mRNA	329.87	389.3	350.28	113.57	393.5	368.46	380.28	155.81	355.53	436.58	387.17	158.66
Cd163	NM_053094.2	NM_053094.2:3225	Endogenous	mRNA	38.47	35.48	28.02	18.1	50.77	46.59	51.86	27.28	24.45	19.34	40.75	31.02
Cd180	NM_008533.2	NM_008533.2:860	Endogenous	mRNA	3564.76	3334.4	2865.97	745.55	3008.34	7343.81	6214.16	1181.18	2727.09	6065.61	3589.15	887.31
Cd1d1	NM_007639.3	NM_007639.3:1340	Endogenous	mRNA	68.76	80.09	114.64	18.1	103.13	135.53	373.8	27.28	85.57	106.24	293.44	31.02
Cd1d2	NM_007640.2	NM_007640.2:438	Endogenous	mRNA	24.09	31.56	21.39	18.1	49.19	57.17	20.42	27.28	19	19.34	27.94	31.02
Cd209e	NM_130905.2	NM_130905.2:696	Endogenous	mRNA	24.09	31.56	21.39	18.1	39.67	57.17	45.37	27.28	26.49	32.02	44.83	31.02
Cd244	NM_018729.2	NM_018729.2:262	Endogenous	mRNA	94.13	55.76	70.06	18.1	117.41	129.17	82.11	27.28	85.57	72.76	58.42	31.02
Cd247	NM_001113391.2	NM_001113391.2:215	Endogenous	mRNA	54.02	81.1	76.43	19.01	88.85	65.65	99.39	45.9	33.62	50.93	80.15	41.72
Cd27	NM_001042564.1	NM_001042564.1:730	Endogenous	mRNA	24.09	31.56	21.39	18.1	20.77	19.21	20.42	27.28	21.39	19.34	27.94	31.02
Cd274	NM_021893.2	NM_021893.2:515	Endogenous	mRNA	50.75	138.89	268.76	25.66	3124.17	13440.4	12895	221.75	405.45	5860.42	4599.87	116.35
Cd276	NM_133983.4	NM_133983.4:1278	Endogenous	mRNA	85.13	74.01	40.76	88.86	69.81	19.21	64.82	91.81	73.35	42.2	48.91	106.95
Cd28	NM_007642.4	NM_007642.4:526	Endogenous	mRNA	164.53	210.87	230.55	18.1	61.88	129.17	159.89	27.28	68.25	91.68	89.66	31.02
Cd34	NM_001111059.1	NM_001111059.1:560	Endogenous	mRNA	36.83	33.46	33.12	18.1	20.77	50.82	58.34	27.28	22.41	19.34	27.94	31.02
Cd36	NM_007643.3	NM_007643.3:1520	Endogenous	mRNA	8164.15	5515.09	4399.58	198.15	8568.06	5702.68	4706	690.48	8811.84	6809.26	4754.73	520.63
Cd38	NM_007646.4	NM_007646.4:1490	Endogenous	mRNA	24.09	33.46	34.39	18.1	287.19	302.82	386.76	27.28	102.89	237.21	286.64	31.02
Cd40	NM_011611.2	NM_011611.2:1425	Endogenous	mRNA	81.85	31.56	21.39	18.1	1042.45	1626.31	1315.86	84.69	228.19	541.36	347.77	31.14
Cd40lg	NM_011616.2	NM_011616.2:600	Endogenous	mRNA	24.09	31.56	21.39	18.1	20.77	19.21	20.42	27.28	19	19.34	27.94	31.02
Cd44	NM_009851.2	NM_009851.2:112	Endogenous	mRNA	34.38	72.99	40.76	18.1	82.51	112.23	153.41	47.84	55.01	91.68	92.38	44.07
Cd47	NM_010581.3	NM_010581.3:165	Endogenous	mRNA	840.64	1094.91	1134.92	434.78	3500.21	4828.11	4835.64	1072.57	1988.52	4376.03	3210.12	684.58
Cd68	NM_009853.1	NM_009853.1:636	Endogenous	mRNA	10850.6	10840.6	10532.8	4896.2	11869.9	15174.7	14649.5	5444.94	9502.53	12148.7	11006.5	5099.39
Cd69	NM_001033122.3	NM_001033122.3:1370	Endogenous	mRNA	28.65	39.54	70.06	18.1	1418.49	18628.5	15948.1	27.28	207.82	4815.53	3211.48	31.02
Cd70	NM_011617.1	NM_011617.1:650	Endogenous	mRNA	24.09	31.56	21.39	18.1	20.77	19.21	20.42	27.28	21.39	19.34	27.94	31.02
Cd74	NM_001042605.1	NM_001042605.1:391	Endogenous	mRNA	148.97	99.35	191.06	800.19	372.87	232.94	280.89	1146.92	300.52	218.29	290.72	1291.6
Cd80	NM_009855.2	NM_009855.2:210	Endogenous	mRNA	89.22	54.75	54.77	44.67	133.28	86.82	157.73	129.95	98.81	56.76	57.06	97.55
Cd83	NM_009856.2	NM_009856.2:1624	Endogenous	mRNA	79.4	74.01	56.05	100.74	266.56	870.33	624.44	291.58	67.23	123.7	96.45	192.74
Cd84	NM_001252472.1	NM_001252472.1:188	Endogenous	mRNA	2215.8	2497	3477.37	18.1	2096	2697.81	3238.88	27.28	1802.1	2524.91	2795.78	31.02
Cd86	NM_019388.3	NM_019388.3:251	Endogenous	mRNA	117.87	102.39	149.03	18.1	496.63	817.39	1160.29	27.28	178.27	285.24	309.74	31.02
Cd99	NM_025584.2	NM_025584.2:683	Endogenous	mRNA	70.39	106.45	76.43	32.79	117.41	129.17	144.77	34.91	100.85	112.06	116.83	31.02
Cdc20	NM_023223.2	NM_023223.2:780	Endogenous	mRNA	284.85	78.06	72.6	597.77	111.07	55.06	82.11	247.61	184.39	40.75	61.13	300.86
Cdh1	NM_009864.2	NM_009864.2:1610	Endogenous	mRNA	28.65	61.84	36.94	18.1	47.6	19.21	54.02	27.28	26.49	32.02	50.26	31.02
Cdh11	NM_009866.4	NM_009866.4:1515	Endogenous	mRNA	24.09	31.56	21.39	18.1	20.77	19.21	20.42	27.28	19	19.34	27.94	31.02
Cdh13	NM_019707.4	NM_019707.4:778	Endogenous	mRNA	24.56	33.46	21.39	18.1	39.67	44.47	64.82	27.28	25.47	30.56	40.75	31.02
Cdh2	NM_007664.4	NM_007664.4:2861	Endogenous	mRNA	24.09	31.56	21.39	18.1	53.95	63.53	86.43	27.28	19	37.84	27.94	31.02
Cdh4	NM_001316723.1	NM_001316723.1:840	Endogenous	mRNA	24.09	31.56	28.02	18.1	20.77	19.21	20.42	27.28	19	19.34	27.94	31.02
Cdh5	NM_009868.3	NM_009868.3:1615	Endogenous	mRNA	28.65	31.56	39.49	18.1	71.4	50.82	51.86	27.28	30.56	19.34	27.94	31.02
Cdkn1a	NM_007669.4	NM_007669.4:1670	Endogenous	mRNA	1826.17	868.83	946.41	545.98	4590.26	5020.81	4958.8	1467.59	2617.07	4175.2	3447.86	1113.55
Ceacam1	NM_001039185.1	NM_001039185.1:294	Endogenous	mRNA	94.13	115.57	113.36	18.53	109.48	144	164.21	34.27	111.04	126.61	146.72	31.73
Ceacam2	NM_007543.4	NM_007543.4:736	Endogenous	mRNA	264.39	418.7	163.04	53.22	344.31	326.11	481.84	221.11	190.5	208.11	571.93	216.83
Cebpa	NM_007678.3	NM_007678.3:1968	Endogenous	mRNA	869.29	656.94	517.15	201.95	309.4	171.52	244.16	186.84	317.84	221.2	290.72	223.88
Cebpb	NM_009883.3	NM_009883.3:1147	Endogenous	mRNA	781.71	1353.43	1752.7	511.76	6397.48	8101.91	9092.21	1712.62	2407.21	5108.04	5845.61	1222.26
Cebpd	NM_007679.4	NM_007679.4:1330	Endogenous	mRNA	24.56	56.77	59.87	24.71	42.84	19.21	58.34	27.28	49.92	48.02	44.83	31.02
Cebpg	NM_009884.3	NM_009884.3:3834	Endogenous	mRNA	49.11	61.84	43.31	18.1	52.36	76.23	75.62	34.27	57.05	36.38	54.34	33.49
Chil3	NM_009892.2	NM_009892.2:823	Endogenous	mRNA	24.09	31.56	36.94	18.1	39.67	19.21	47.54	27.28	26.49	33.47	42.11	31.02
Chil4	NM_145126.2	NM_145126.2:545	Endogenous	mRNA	24.09	31.56	21.39	18.1	36.49	19.21	20.42	27.28	19	19.34	27.94	31.02
Cldn1	NM_016674.3	NM_016674.3:2355	Endogenous	mRNA	24.56	31.56	30.57	18.1	20.77	46.59	56.18	27.28	19	37.84	47.55	31.02
Clec1b	NM_001204239.1	NM_001204239.1:674	Endogenous	mRNA	24.09	31.56	21.39	18.1	20.77	19.21	20.42	27.28	19	19.34	27.94	31.02
Clec5a	NM_001038604.1	NM_001038604.1:605	Endogenous	mRNA	706.4	785.7	1230.45	1119.99	912.34	925.39	1719.91	1953.77	1019.73	1290.83	2240.16	2052.57
Clec7a	NM_020008.2	NM_020008.2:1008	Endogenous	mRNA	77.76	100.37	448.36	76.98	106.31	199.05	775.69	193.31	81.5	179	628.98	213.89
Clec9a	NM_172732.3	NM_172732.3:292	Endogenous	mRNA	24.09	31.56	31.84	18.1	38.08	19.21	20.42	27.28	23.43	29.11	27.94	31.02
Clic4	NM_013885.2	NM_013885.2:3280	Endogenous	mRNA	1217.17	1348.36	952.77	572.11	2168.99	5340.57	4317.07	891.54	1147.07	2954.22	2063.55	784.48
Cma1	NM_010780.3	NM_010780.3:436	Endogenous	mRNA	24.09	35.48	21.39	18.1	20.77	19.21	45.37	27.28	27.51	32.02	42.11	31.02
Cnksr1	NM_001081047.1	NM_001081047.1:1820	Endogenous	mRNA	24.09	31.56	21.39	18.1	34.91	61.41	56.18	27.28	21.39	19.34	27.94	31.02
Cnn2	NM_007725.2	NM_007725.2:350	Endogenous	mRNA	121.14	100.37	57.32	18.1	185.64	116.47	69.14	27.28	157.9	117.88	84.23	31.02
Coasy	NM_001305982.1	NM_001305982.1:1712	Endogenous	mRNA	86.77	111.52	115.91	114.99	77.75	52.94	69.14	125.42	96.78	78.59	70.64	89.91
Col10a1	NM_009925.4	NM_009925.4:1850	Endogenous	mRNA	24.09	31.56	21.39	18.1	20.77	19.21	20.42	27.28	19	19.34	27.94	31.02
Col11a1	NM_007729.2	NM_007729.2:2644	Endogenous	mRNA	30.29	31.56	21.39	18.1	34.91	61.41	51.86	27.28	24.45	30.56	27.94	31.02
Col12a1	NM_007730.2	NM_007730.2:2130	Endogenous	mRNA	24.09	35.48	21.39	18.1	20.77	55.06	49.7	27.28	19	32.02	27.94	31.02
Col14a1	NM_181277.3	NM_181277.3:784	Endogenous	mRNA	24.56	31.56	21.39	18.1	34.91	48.7	20.42	27.28	19	19.34	50.26	31.02
Col15a1	NM_009928.3	NM_009928.3:765	Endogenous	mRNA	26.19	41.57	53.5	18.1	50.77	69.88	58.34	31.03	36.67	19.34	58.42	31.02
Col17a1	NM_007732.2	NM_007732.2:4914	Endogenous	mRNA	24.09	31.56	21.39	18.1	44.43	19.21	20.42	27.28	20.37	19.34	27.94	31.02
Col1a2	NM_007743.2	NM_007743.2:4025	Endogenous	mRNA	24.09	35.48	30.57	18.1	34.91	19.21	45.37	27.28	23.43	32.02	27.94	31.02
Col3a1	NM_009930.1	NM_009930.1:4370	Endogenous	mRNA	24.09	31.56	35.67	18.1	20.77	19.21	20.42	27.28	19	19.34	27.94	31.02
Col4a1	NM_009931.2	NM_009931.2:4116	Endogenous	mRNA	60.57	54.75	45.86	20.43	84.09	129.17	114.52	27.8	49.92	74.22	70.64	31.02
Col4a2	NM_009932.3	NM_009932.3:5600	Endogenous	mRNA	26.19	31.56	29.3	18.1	68.23	127.06	131.8	27.28	47.88	68.4	74.72	31.02
Cpa3	NM_007753.2	NM_007753.2:101	Endogenous	mRNA	24.09	31.56	21.39	18.1	20.77	19.21	20.42	27.28	19	19.34	27.94	31.02
Crabp2	NM_007759.2	NM_007759.2:275	Endogenous	mRNA	24.09	31.56	21.39	18.1	33.32	19.21	20.42	27.28	19	29.11	27.94	31.02
Crem	NM_001110853.1	NM_001110853.1:1840	Endogenous	mRNA	47.48	36.5	35.67	18.1	72.99	88.94	114.52	34.91	40.75	48.02	43.47	31.02
Crip1	NM_007763.3	NM_007763.3:47	Endogenous	mRNA	6044.94	299.07	152.85	2692.81	3809.61	186.35	110.2	2244.05	4528.17	171.72	110.04	2340.5
Csf1	NM_001113530.1	NM_001113530.1:833	Endogenous	mRNA	36.02	35.48	61.14	18.1	279.26	658.57	859.96	47.84	81.5	206.65	277.13	31.14
Csf1r	NM_001037859.1	NM_001037859.1:3655	Endogenous	mRNA	5451.5	5441.08	4538.42	2367.32	6802.09	4969.99	4677.91	1796.02	6379.16	7173.08	5568.47	1906.84
Csf2	NM_009969.4	NM_009969.4:732	Endogenous	mRNA	24.09	32.44	21.39	18.1	44.43	55.06	20.42	27.28	19	19.34	27.94	31.02
Csf2ra	NM_009970.2	NM_009970.2:296	Endogenous	mRNA	240.65	529.21	532.43	117.37	322.1	624.69	751.92	176.5	268.94	681.07	671.1	146.32
Csf3	NM_009971.1	NM_009971.1:830	Endogenous	mRNA	24.09	31.56	33.12	18.1	84.09	180	166.37	1725.55	23.43	19.34	44.83	773.31
Csf3r	NM_001252651.1	NM_001252651.1:1294	Endogenous	mRNA	35.2	38.52	54.77	18.1	312.58	190.58	198.78	27.28	94.74	119.33	127.7	31.02
Cstb	NM_007793.3	NM_007793.3:345	Endogenous	mRNA	12933.8	13664	15692.8	7756.27	21371	24644.5	28069.6	10565.3	16850.5	20931.3	20336.7	9874.42
Ctgf	NM_010217.2	NM_010217.2:2240	Endogenous	mRNA	24.09	31.56	21.39	18.1	20.77	19.21	20.42	27.28	19	19.34	27.94	31.02
Ctla4	NM_009843.3	NM_009843.3:1475	Endogenous	mRNA	24.09	31.56	21.39	18.1	20.77	19.21	20.42	27.28	19	29.11	40.75	31.02
Ctnnb1	NM_007614.2	NM_007614.2:2975	Endogenous	mRNA	1795.07	1871.48	1536.16	2601.1	2256.26	3369.09	3275.62	3180.85	1665.59	2572.94	2146.42	2920.49
Ctsa	NM_001038492.2	NM_001038492.2:3388	Endogenous	mRNA	72.03	150.04	145.21	25.18	80.92	118.59	103.71	36.2	46.86	100.41	84.23	31.14
Ctsd	NM_009983.2	NM_009983.2:585	Endogenous	mRNA	61277	96431.9	106292	9875.55	63048.2	97485.5	117583	12794.5	53892.8	99152.7	104618	12364.2
Ctsg	NM_007800.1	NM_007800.1:785	Endogenous	mRNA	24.09	32.44	21.39	18.1	36.49	44.47	60.5	27.28	25.47	46.57	43.47	31.02
Ctsl	NM_009984.3	NM_009984.3:45	Endogenous	mRNA	5173.19	3802.77	4547.33	362.56	5740.6	5342.68	6760.82	871.5	4385.55	3760.45	3673.37	675.77
Ctss	NM_021281.2	NM_021281.2:740	Endogenous	mRNA	12103	16978.2	19901.3	5521.05	17915.2	26806.6	29333.6	6644.23	11583.8	22977.4	21174.9	5633.54
Cttnbp2	NM_080285.1	NM_080285.1:3156	Endogenous	mRNA	24.09	31.56	21.39	18.1	34.91	19.21	20.42	27.28	21.39	19.34	27.94	31.02
Cx3cl1	NM_009142.3	NM_009142.3:125	Endogenous	mRNA	24.09	31.56	21.39	18.1	39.67	59.29	51.86	27.28	19	29.11	40.75	31.02
Cx3cr1	NM_009987.3	NM_009987.3:2696	Endogenous	mRNA	616.36	1041.18	470.02	857.21	298.3	52.94	82.11	537.25	597.98	371.1	236.38	800.34
Cxcl1	NM_008176.1	NM_008176.1:560	Endogenous	mRNA	24.09	31.56	21.39	18.1	685.44	44.47	60.5	27.28	97.8	32.02	27.94	31.02
Cxcl10	NM_021274.1	NM_021274.1:115	Endogenous	mRNA	94.95	68.94	50.95	48.47	20433.2	41354.5	36751.3	939.39	2671.06	17706.4	9751.28	152.19
Cxcl11	NM_019494.1	NM_019494.1:345	Endogenous	mRNA	30.29	40.55	40.76	18.1	1309.01	2848.16	1912.22	91.16	107.98	720.36	315.17	33.49
Cxcl12	NM_021704.3	NM_021704.3:259	Endogenous	mRNA	24.09	31.56	21.39	18.1	20.77	19.21	20.42	27.28	19	19.34	27.94	31.02
Cxcl13	NM_018866.2	NM_018866.2:551	Endogenous	mRNA	24.09	31.56	21.39	18.1	55.53	78.35	47.54	27.28	30.56	30.56	38.04	31.02
Cxcl14	NM_019568.2	NM_019568.2:658	Endogenous	mRNA	1332.59	272.71	66.24	119.74	563.27	78.35	58.34	257.96	1138.92	88.77	44.83	219.77
Cxcl16	NM_023158.6	NM_023158.6:679	Endogenous	mRNA	1605.98	609.3	456.01	538.85	7124.18	3239.92	2713.84	727.97	4748.21	3398.08	2184.46	590.56
Cxcl2	NM_009140.2	NM_009140.2:765	Endogenous	mRNA	45.84	56.77	56.05	21.86	3470.06	12235.5	11974.6	4519.13	551.12	2225.13	2263.25	1445.55
Cxcl3	NM_203320.2	NM_203320.2:275	Endogenous	mRNA	24.09	31.56	21.39	18.1	2354.63	156.7	203.11	27.28	507.32	96.05	154.87	31.02
Cxcl5	NM_009141.2	NM_009141.2:565	Endogenous	mRNA	24.09	31.56	21.39	18.1	20.77	50.82	20.42	27.28	19	19.34	39.4	31.02
Cxcl9	NM_008599.2	NM_008599.2:40	Endogenous	mRNA	25.37	31.56	28.02	18.1	119	385.4	216.07	27.28	38.71	71.31	62.49	31.02
Cxcr1	NM_178241.4	NM_178241.4:860	Endogenous	mRNA	24.09	31.56	21.39	18.1	20.77	19.21	51.86	27.28	19	19.34	27.94	31.02
Cxcr2	NM_009909.3	NM_009909.3:440	Endogenous	mRNA	24.09	31.56	21.39	18.1	20.77	19.21	20.42	27.28	19	19.34	27.94	31.02
Cxcr3	NM_009910.2	NM_009910.2:605	Endogenous	mRNA	98.23	121.66	57.32	39.91	126.93	114.35	157.73	86.63	72.33	45.11	141.28	81.68
Cxcr4	NM_009911.3	NM_009911.3:704	Endogenous	mRNA	159.62	259.53	211.44	18.1	85.68	95.29	88.59	27.28	75.38	74.22	50.26	31.02
Cxcr5	NM_007551.2	NM_007551.2:1648	Endogenous	mRNA	32.74	37.51	44.58	18.1	90.44	82.59	118.84	28.45	49.92	33.47	70.64	31.02
Cxcr6	NM_030712.4	NM_030712.4:650	Endogenous	mRNA	24.09	31.56	21.39	18.1	20.77	42.35	20.42	27.28	19	32.02	27.94	31.02
Cybb	NM_007807.2	NM_007807.2:1535	Endogenous	mRNA	1136.96	2421.97	3990.7	1282.97	8658.5	10274.6	11471.1	2757.38	5550.95	9884.27	10419.7	2349.32
Cyp1b1	NM_009994.1	NM_009994.1:114	Endogenous	mRNA	24.09	31.56	21.39	18.1	20.77	19.21	20.42	27.28	19	19.34	27.94	31.02
Cyp3a13	NM_007819.4	NM_007819.4:1218	Endogenous	mRNA	30.29	31.56	52.22	19.01	41.25	59.29	103.71	27.28	33.62	50.93	52.98	31.02
Cyr61	NM_010516.1	NM_010516.1:804	Endogenous	mRNA	25.37	31.56	21.39	18.1	20.77	19.21	20.42	27.28	19	19.34	27.94	31.02
Cysltr1	NM_021476.4	NM_021476.4:1190	Endogenous	mRNA	198.91	260.55	230.55	163.46	561.68	391.75	345.71	121.54	371.83	497.71	330.11	136.92
Cytip	NM_139200.4	NM_139200.4:1080	Endogenous	mRNA	99.86	158.15	112.09	48.47	131.69	110.11	138.28	27.28	56.03	61.12	67.92	31.02
Daglb	NM_144915.3	NM_144915.3:2736	Endogenous	mRNA	422.37	427.82	387.22	148.25	172.95	129.17	125.32	117.67	319.88	206.65	177.96	125.16
Daxx	NM_007829.3	NM_007829.3:1215	Endogenous	mRNA	63.03	82.12	75.15	51.79	490.28	870.33	799.46	164.21	183.37	615.58	403.47	86.38
Ddr2	NM_022563.2	NM_022563.2:595	Endogenous	mRNA	79.4	152.07	49.68	18.1	177.71	163.05	220.39	69.18	72.33	78.59	152.15	71.1
Des	NM_010043.1	NM_010043.1:157	Endogenous	mRNA	24.09	31.56	21.39	18.1	20.77	19.21	20.42	27.28	19	32.02	27.94	31.02
Dhrs3	NM_011303.6	NM_011303.6:580	Endogenous	mRNA	295.49	345.71	413.97	28.99	271.32	127.06	196.62	110.55	232.27	181.91	171.17	88.73
Dnajb6	NM_011847.4	NM_011847.4:365	Endogenous	mRNA	671.21	793.81	794.83	582.56	1064.66	1651.72	1739.36	666.56	754.86	1303.93	1086.8	598.79
Dpp4	NM_001159543.1	NM_001159543.1:1303	Endogenous	mRNA	24.09	31.56	21.39	18.1	20.77	19.21	49.7	27.28	19	19.34	27.94	31.02
Dusp1	NM_013642.3	NM_013642.3:1730	Endogenous	mRNA	546.79	594.09	522.24	70.8	3182.88	3193.33	2175.82	339.42	1136.88	1619.73	971.32	173.35
Dusp2	NM_010090.2	NM_010090.2:1472	Endogenous	mRNA	24.09	31.56	21.39	23.76	152.32	362.11	209.59	112.49	50.94	179	82.87	68.16
Dusp6	NM_026268.2	NM_026268.2:1648	Endogenous	mRNA	852.92	1074.63	1122.19	67.47	1024.99	201.17	375.96	138.35	940.27	988.14	1120.76	124.58
Ear3	NM_017388.1	NM_017388.1:90	Endogenous	mRNA	24.09	31.56	21.39	18.1	20.77	19.21	20.42	27.28	19	19.34	27.94	31.02
Ear6	NM_053111.2	NM_053111.2:403	Endogenous	mRNA	24.09	38.52	21.39	18.1	39.67	59.29	69.14	27.28	26.49	30.56	47.55	31.02
Edn1	NM_010104.2	NM_010104.2:700	Endogenous	mRNA	24.09	31.56	21.39	18.1	46.01	266.82	242	179.73	19	55.3	43.47	62.29
Egf	NM_010113.3	NM_010113.3:1886	Endogenous	mRNA	24.09	31.56	21.39	18.1	38.08	19.21	20.42	27.28	25.47	19.34	27.94	31.02
Egr2	NM_010118.2	NM_010118.2:1785	Endogenous	mRNA	24.09	31.56	43.31	18.1	20.77	52.94	54.02	36.85	19	30.56	57.06	34.08
Egr3	NM_018781.2	NM_018781.2:518	Endogenous	mRNA	24.09	50.69	29.3	36.11	20.77	19.21	20.42	38.79	19	19.34	27.94	45.25
Eif4ebp2	NM_010124.2	NM_010124.2:235	Endogenous	mRNA	227.56	277.78	243.29	183.89	155.49	112.23	140.45	134.47	197.63	171.72	203.77	161.01
Elane	NM_015779.2	NM_015779.2:491	Endogenous	mRNA	24.56	31.56	21.39	18.1	33.32	44.47	20.42	27.28	24.45	32.02	27.94	31.02
Ell2	NM_138953.2	NM_138953.2:485	Endogenous	mRNA	1067.38	912.42	838.14	195.3	2062.68	2168.41	2158.54	735.73	1712.45	2198.93	1570.42	500.65
Elovl6	NM_130450.2	NM_130450.2:4195	Endogenous	mRNA	45.02	41.57	52.22	86.01	42.84	55.06	86.43	64	38.71	37.84	57.06	73.45
Emp1	NM_010128.4	NM_010128.4:1080	Endogenous	mRNA	4625.59	2796.07	3172.94	432.41	4085.7	3866.72	3508.97	603.2	1967.13	1586.26	1399.25	502.42
En1	NM_010133.2	NM_010133.2:351	Endogenous	mRNA	24.09	31.56	21.39	18.1	20.77	19.21	47.54	27.28	27.51	19.34	42.11	31.02
Enc1	NM_007930.3	NM_007930.3:4445	Endogenous	mRNA	106.41	84.15	70.06	40.86	50.77	72	97.23	42.02	51.95	49.48	47.55	40.55
Enpep	NM_007934.3	NM_007934.3:1990	Endogenous	mRNA	24.09	31.56	21.39	18.1	20.77	19.21	20.42	27.28	21.39	19.34	27.94	31.02
Enpp2	NM_001136077.2	NM_001136077.2:778	Endogenous	mRNA	24.56	31.56	31.84	18.1	20.77	19.21	20.42	27.28	19	19.34	27.94	31.02
Ephb6	NM_001146351.1	NM_001146351.1:546	Endogenous	mRNA	24.56	31.56	21.39	18.1	20.77	19.21	45.37	27.28	24.45	19.34	39.4	31.02
Epx	NM_007946.2	NM_007946.2:2336	Endogenous	mRNA	24.09	31.56	21.39	18.1	20.77	46.59	45.37	27.28	19	19.34	27.94	31.02
Ercc1	NM_007948.2	NM_007948.2:183	Endogenous	mRNA	191.54	264.6	141.39	86.96	222.13	213.88	246.32	181.02	160.96	162.99	259.47	149.26
Erg	NM_133659.2	NM_133659.2:992	Endogenous	mRNA	24.09	31.56	21.39	18.1	34.91	55.06	69.14	27.28	19	29.11	27.94	31.02
Ets1	NM_001038642.1	NM_001038642.1:740	Endogenous	mRNA	99.86	85.16	58.59	18.1	163.43	76.23	103.71	40.08	94.74	68.4	114.11	35.26
F11r	NM_172647.2	NM_172647.2:1615	Endogenous	mRNA	208.73	50.69	33.12	18.1	360.18	93.17	88.59	27.28	172.16	56.76	42.11	31.02
Fabp4	NM_024406.2	NM_024406.2:50	Endogenous	mRNA	104.77	296.03	501.86	68.9	231.65	984.68	1266.17	353	113.08	657.79	763.47	275.6
Fadd	NM_010175.5	NM_010175.5:2641	Endogenous	mRNA	44.2	36.5	43.31	24.23	41.25	61.41	69.14	27.28	40.75	34.93	40.75	31.02
Faf1	NM_007983.2	NM_007983.2:2660	Endogenous	mRNA	33.56	42.58	38.21	19.01	47.6	55.06	54.02	27.28	32.6	45.11	58.42	31.14
Fas	NM_007987.2	NM_007987.2:95	Endogenous	mRNA	31.92	47.65	54.77	18.1	239.59	421.4	384.6	45.9	94.74	259.04	230.94	44.07
Fasn	NM_007988.3	NM_007988.3:6560	Endogenous	mRNA	465.75	304.14	357.93	509.39	128.52	148.23	140.45	523.68	344.32	160.08	187.47	454.23
Fbp1	NM_019395.2	NM_019395.2:701	Endogenous	mRNA	24.09	31.56	28.02	18.1	20.77	50.82	49.7	27.28	23.43	19.34	38.04	31.02
Fbxl7	NM_176959.3	NM_176959.3:2740	Endogenous	mRNA	24.09	35.48	31.84	18.1	33.32	44.47	56.18	27.28	21.39	29.11	27.94	31.02
Fcer1a	NM_010184.1	NM_010184.1:114	Endogenous	mRNA	24.09	31.56	28.02	18.1	36.49	57.17	54.02	27.28	22.41	19.34	46.19	31.02
Fcer2a	NM_001253737.1	NM_001253737.1:1770	Endogenous	mRNA	24.09	31.56	21.39	18.1	20.77	19.21	20.42	27.28	19	19.34	27.94	31.02
Fcgr1	NM_010186.5	NM_010186.5:185	Endogenous	mRNA	1946.5	1871.48	2295.32	215.25	19190.9	19765.6	16816.7	877.32	7254.24	14870.1	10551.4	365.5
Fcgr2b	NM_001077189.1	NM_001077189.1:1225	Endogenous	mRNA	313.5	380.18	959.14	143.03	5240.8	3494.03	4418.62	421.53	1605.49	2545.29	3794.28	361.39
Fcgr3	NM_010188.5	NM_010188.5:1175	Endogenous	mRNA	2421.25	3855.49	4818.65	161.08	3728.69	3441.09	4397.02	120.25	2198.38	3073.55	3835.03	172.76
Fcgr4	NM_144559.1	NM_144559.1:608	Endogenous	mRNA	473.12	883.02	1225.36	57.97	4806.05	9438.11	7320.44	232.1	1205.13	4894.11	3314.73	71.1
Fcnb	NM_010190.1	NM_010190.1:766	Endogenous	mRNA	24.09	31.56	21.39	18.1	20.77	42.35	20.42	27.28	22.41	30.56	27.94	31.02
Fem1c	NM_173423.4	NM_173423.4:1734	Endogenous	mRNA	200.54	243.31	261.12	139.23	345.9	730.57	585.55	172.62	195.59	330.35	232.3	144.56
Fgf10	NM_008002.4	NM_008002.4:1287	Endogenous	mRNA	24.09	31.56	21.39	18.1	20.77	19.21	20.42	27.28	19	19.34	27.94	31.02
Fgf18	NM_008005.1	NM_008005.1:482	Endogenous	mRNA	31.92	32.44	38.21	18.1	20.77	19.21	20.42	27.28	19	19.34	27.94	31.02
Fgf2	NM_008006.2	NM_008006.2:287	Endogenous	mRNA	33.56	35.48	28.02	18.1	39.67	59.29	66.98	29.09	21.39	33.47	47.55	31.02
Fgf7	NM_008008.4	NM_008008.4:213	Endogenous	mRNA	24.09	31.56	21.39	18.1	20.77	19.21	20.42	27.28	19	19.34	27.94	31.02
Fgfr1	NM_001079908.2	NM_001079908.2:1308	Endogenous	mRNA	24.09	31.56	21.39	18.1	20.77	19.21	20.42	27.28	19	19.34	27.94	31.02
Flnb	NM_134080.1	NM_134080.1:6855	Endogenous	mRNA	54.84	53.73	40.76	103.59	242.76	222.35	127.48	195.89	124.28	130.98	92.38	162.18
Flrt2	NM_201518.4	NM_201518.4:3430	Endogenous	mRNA	213.64	53.73	35.67	220.96	515.67	154.58	151.25	531.43	423.78	176.09	96.45	466.57
Flt1	NM_010228.3	NM_010228.3:1550	Endogenous	mRNA	26.19	31.56	44.58	28.99	20.77	139.76	194.46	60.77	19	78.59	122.26	57
Flt3	NM_010229.2	NM_010229.2:3302	Endogenous	mRNA	58.12	94.28	48.4	18.53	96.79	82.59	155.57	43.32	45.84	62.58	96.45	51.12
Fn1	NM_010233.1	NM_010233.1:2627	Endogenous	mRNA	417.46	779.61	267.49	88.86	702.9	717.86	1000.4	420.88	317.84	288.15	933.29	397.82
Fosb	NM_008036.2	NM_008036.2:2888	Endogenous	mRNA	51.57	46.63	45.86	18.1	44.43	103.76	82.11	27.28	34.64	32.02	27.94	31.02
Fosl1	NM_010235.2	NM_010235.2:353	Endogenous	mRNA	37.65	33.46	30.57	24.71	85.68	76.23	75.62	194.6	69.27	52.39	89.66	102.83
Fpr-rs3	NM_008040.2	NM_008040.2:907	Endogenous	mRNA	24.09	31.56	21.39	18.1	44.43	78.35	66.98	27.28	19	19.34	27.94	31.02
Fpr-rs4	NM_008041.2	NM_008041.2:834	Endogenous	mRNA	24.56	31.56	21.39	18.1	20.77	19.21	51.86	27.28	23.43	19.34	40.75	31.02
Fpr-rs5	Fpr_rs5.1	Fpr_rs5.1:468	Endogenous	mRNA	24.09	31.56	21.39	18.1	20.77	19.21	20.42	27.28	19	19.34	27.94	31.02
Fpr-rs6	NM_177316.2	NM_177316.2:169	Endogenous	mRNA	24.09	31.56	21.39	18.1	20.77	19.21	20.42	27.28	19	19.34	27.94	31.02
Fpr1	NM_013521.2	NM_013521.2:750	Endogenous	mRNA	24.09	42.58	72.6	18.1	737.81	1151.97	1732.88	27.28	112.06	780.03	1270.19	31.02
Fpr2	NM_008039.2	NM_008039.2:1015	Endogenous	mRNA	24.09	33.46	73.88	18.1	1650.14	1999.01	2216.88	27.28	294.41	1545.51	1634.27	31.02
Fpr3	NM_008042.2	NM_008042.2:985	Endogenous	mRNA	24.56	31.56	45.86	18.1	42.84	72	101.55	31.03	36.67	43.66	58.42	31.02
Fscn1	NM_007984.2	NM_007984.2:1645	Endogenous	mRNA	50.75	45.62	48.4	18.1	107.89	114.35	86.43	27.28	66.22	82.95	62.49	31.02
Furin	NM_011046.2	NM_011046.2:2011	Endogenous	mRNA	1076.38	1364.58	1413.88	196.72	2148.36	2941.34	2996.89	691.12	1028.9	1741.97	1585.36	447.18
Fut4	NM_010242.3	NM_010242.3:1765	Endogenous	mRNA	47.48	56.77	57.32	18.1	61.88	72	69.14	38.79	45.84	30.56	59.77	31.02
Fyn	NM_008054.2	NM_008054.2:1030	Endogenous	mRNA	606.54	57.79	54.77	205.28	325.27	78.35	73.46	214.64	358.59	42.2	73.36	236.81
Fzd4	NM_008055.4	NM_008055.4:1336	Endogenous	mRNA	24.09	31.56	21.39	18.1	20.77	46.59	20.42	27.28	19	19.34	27.94	31.02
Fzd6	NM_001162494.1	NM_001162494.1:1326	Endogenous	mRNA	24.09	31.56	21.39	18.1	20.77	19.21	20.42	27.28	19	19.34	27.94	31.02
Fzd9	NM_010246.1	NM_010246.1:745	Endogenous	mRNA	24.09	31.56	21.39	18.1	20.77	19.21	20.42	27.28	19	19.34	27.94	31.02
Gadd45b	NM_008655.1	NM_008655.1:415	Endogenous	mRNA	123.6	99.35	107	56.07	455.38	1704.66	1618.36	290.93	176.24	609.76	539.32	179.22
Gata1	NM_008089.1	NM_008089.1:1640	Endogenous	mRNA	25.37	31.56	21.39	18.1	41.25	19.21	49.7	27.28	25.47	19.34	27.94	31.02
Gata2	NM_008090.4	NM_008090.4:2960	Endogenous	mRNA	24.09	31.56	21.39	18.1	20.77	19.21	20.42	27.28	19	19.34	27.94	31.02
Gata3	NM_008091.3	NM_008091.3:1943	Endogenous	mRNA	24.09	31.56	21.39	18.1	41.25	19.21	56.18	32.97	22.41	30.56	38.04	34.67
Gata6	NM_010258.3	NM_010258.3:2065	Endogenous	mRNA	24.09	31.56	21.39	18.1	20.77	19.21	20.42	27.28	19	19.34	27.94	31.02
Gch1	NM_008102.3	NM_008102.3:2454	Endogenous	mRNA	57.3	55.76	43.31	28.51	165.01	235.05	291.69	55.6	103.91	215.38	202.42	44.66
Gem	NM_010276.3	NM_010276.3:1395	Endogenous	mRNA	24.09	31.56	21.39	18.1	68.23	55.06	64.82	29.74	21.39	30.56	27.94	31.02
Gk5	NM_177352.4	NM_177352.4:756	Endogenous	mRNA	38.47	31.56	33.12	35.16	20.77	52.94	62.66	69.18	19	30.56	51.62	48.77
Glg1	NM_009149.2	NM_009149.2:1604	Endogenous	mRNA	1120.59	1304.76	936.22	506.06	1002.78	817.39	533.69	512.04	915.82	948.84	661.59	487.14
Gnai3	NM_010306.2	NM_010306.2:354	Endogenous	mRNA	918.41	979.33	1077.6	841.06	1093.22	1412.43	1486.56	948.44	897.48	1206.43	1211.78	1017.18
Golim4	NM_001291069.1	NM_001291069.1:2316	Endogenous	mRNA	71.21	76.04	77.7	106.91	87.27	69.88	101.55	136.41	104.93	59.67	84.23	134.57
Gpr183	NM_183031.2	NM_183031.2:238	Endogenous	mRNA	270.12	147	66.24	356.86	82.51	82.59	86.43	182.32	165.03	46.57	50.26	252.68
Gpr65	NM_008152.2	NM_008152.2:575	Endogenous	mRNA	225.92	131.79	140.11	72.23	355.42	150.35	209.59	89.87	305.61	248.85	239.1	67.58
Grn	NM_008175.4	NM_008175.4:1292	Endogenous	mRNA	8801.79	8022.22	7791.61	1672.61	11578	12773.3	11162.2	2408.27	8362.59	10629.4	7717.61	1810.47
Gsn	NM_146120.3	NM_146120.3:624	Endogenous	mRNA	2510.47	3662.87	2906.73	1169.88	1953.2	2026.54	1871.16	1019.55	1953.89	2865.45	2210.27	1049.49
Gtf2h2	NM_022011.4	NM_022011.4:650	Endogenous	mRNA	186.63	388.29	354.11	195.77	177.71	239.29	304.66	193.31	219.02	325.98	347.77	205.08
Gzma	NM_010370.2	NM_010370.2:188	Endogenous	mRNA	24.09	36.5	35.67	18.1	34.91	61.41	51.86	27.28	24.45	19.34	47.55	31.02
H2-Aa	NM_010378.2	NM_010378.2:450	Endogenous	mRNA	430.55	808	295.51	81.25	690.2	575.99	842.67	390.49	387.11	295.42	823.25	367.26
H2-Ab1	NM_207105.2	NM_207105.2:164	Endogenous	mRNA	24.09	31.56	21.39	18.1	145.97	52.94	47.54	27.28	76.4	19.34	27.94	31.02
H2-D1	NM_010380.3	NM_010380.3:1133	Endogenous	mRNA	11175.6	11967.9	14463.6	1636.98	20300	28869.1	28678.9	3055.43	12939.7	21546.9	16762.5	2185.37
H2-DMa	NM_010386.3	NM_010386.3:530	Endogenous	mRNA	71.21	66.91	67.51	37.54	126.93	95.29	73.46	27.28	78.44	56.76	50.26	31.02
H2-DMb1	NM_010387.2	NM_010387.2:1089	Endogenous	mRNA	148.97	201.75	160.49	18.1	180.88	152.47	162.05	27.28	143.64	186.28	154.87	31.02
H2-DMb2	NM_010388.4	NM_010388.4:195	Endogenous	mRNA	33.56	55.76	62.41	18.1	38.08	91.06	92.91	27.28	33.62	39.29	72	31.02
H2-Ea-ps	NM_010381.2	NM_010381.2:735	Endogenous	mRNA	25.37	31.56	21.39	18.1	20.77	19.21	20.42	27.28	19	19.34	27.94	31.02
H2-Eb1	NM_010382.2	NM_010382.2:935	Endogenous	mRNA	24.09	31.56	21.39	18.1	39.67	46.59	54.02	27.28	19	19.34	27.94	31.02
H2-K1	NM_001001892.2	NM_001001892.2:1196	Endogenous	mRNA	8769.05	7048.97	8197.94	3159.91	23643.1	27600.7	27911.9	5722.94	14323.1	20129.5	16901	4253.21
H2-M3	NM_013819.2	NM_013819.2:1180	Endogenous	mRNA	184.17	181.47	196.16	110.72	341.14	487.05	553.14	209.47	238.38	439.5	419.78	188.63
H2-Ob	NM_010389.3	NM_010389.3:198	Endogenous	mRNA	37.65	31.56	21.39	18.1	60.29	19.21	20.42	27.28	36.67	30.56	27.94	31.02
H2-Q1	NM_010390.3	NM_010390.3:859	Endogenous	mRNA	347.06	232.16	285.32	255.17	1328.05	1630.55	1540.58	564.41	638.73	1127.84	801.51	391.94
H2-Q10	NM_010391.4	NM_010391.4:890	Endogenous	mRNA	24.09	31.56	28.02	18.1	20.77	19.21	47.54	27.28	19	19.34	27.94	31.02
H2-Q2	NM_010392.2	NM_010392.2:472	Endogenous	mRNA	38.47	31.56	30.57	28.99	44.43	84.7	90.75	49.78	27.51	46.57	54.34	37.61
H2-T23	NM_010398.3	NM_010398.3:365	Endogenous	mRNA	297.95	266.63	320.99	67	1170.97	1575.49	1428.22	221.11	607.15	1135.12	885.74	125.16
Havcr1	NM_134248.2	NM_134248.2:115	Endogenous	mRNA	24.09	31.56	21.39	18.1	20.77	19.21	20.42	27.28	20.37	19.34	27.94	31.02
Havcr2	NM_134250.2	NM_134250.2:134	Endogenous	mRNA	406.82	490.68	453.46	18.1	182.47	169.41	190.14	27.28	244.49	224.11	131.77	31.02
Hbegf	NM_010415.1	NM_010415.1:1300	Endogenous	mRNA	24.56	31.56	34.39	18.1	65.05	180	179.34	87.93	26.49	50.93	57.06	71.69
Hc	NM_010406.1	NM_010406.1:1065	Endogenous	mRNA	32.74	31.56	29.3	18.1	38.08	19.21	47.54	28.45	27.51	19.34	46.19	31.02
Hdac5	NM_010412.3	NM_010412.3:2122	Endogenous	mRNA	374.89	466.35	391.05	211.93	469.66	273.17	216.07	131.24	296.44	368.19	214.64	161.01
Hdac6	NM_010413.3	NM_010413.3:2195	Endogenous	mRNA	61.39	67.92	49.68	45.14	44.43	55.06	75.62	51.07	40.75	48.02	59.77	53.47
Hdc	NM_008230.4	NM_008230.4:745	Endogenous	mRNA	24.09	31.56	21.39	18.1	107.89	84.7	66.98	54.95	33.62	32.02	40.75	31.02
Hes1	NM_008235.2	NM_008235.2:983	Endogenous	mRNA	24.09	31.56	21.39	18.1	20.77	19.21	20.42	27.28	19	19.34	27.94	31.02
Hgf	NM_010427.5	NM_010427.5:483	Endogenous	mRNA	127.69	127.74	121.01	18.1	36.49	65.65	108.03	27.28	47.88	45.11	57.06	31.02
Hif1a	NM_010431.2	NM_010431.2:1294	Endogenous	mRNA	1374.33	1647.43	1404.96	612.97	4825.09	6952.06	6333	895.42	1895.82	3808.47	3102.8	843.24
Hip1r	NM_145070.2	NM_145070.2:3530	Endogenous	mRNA	27.83	41.57	31.84	18.1	42.84	78.35	84.27	27.28	19	40.75	65.21	31.02
Hist1h1c	NM_015786.3	NM_015786.3:517	Endogenous	mRNA	1268.74	923.57	933.67	3036.36	813.97	321.87	421.34	1205.75	912.76	455.5	502.64	1838.08
Hist2h2aa1	NM_013549.2	NM_013549.2:84	Endogenous	mRNA	3432.97	1904.94	2039.29	12486.2	2624.36	1207.03	1592.43	5333.74	2857.48	1512.04	1699.48	8058.07
Hivep1	NM_007772.2	NM_007772.2:5072	Endogenous	mRNA	137.52	138.89	150.3	58.45	258.63	376.93	352.19	83.4	148.73	245.94	244.53	90.49
Hmgb1	NM_010439.3	NM_010439.3:1574	Endogenous	mRNA	460.02	367	380.86	377.76	291.95	224.46	233.36	254.08	363.68	298.33	292.08	299.69
Hnf1b	NM_009330.2	NM_009330.2:1185	Endogenous	mRNA	24.09	31.56	21.39	18.1	20.77	19.21	20.42	27.28	19	19.34	39.4	31.02
Hoxd4	NM_010469.2	NM_010469.2:2184	Endogenous	mRNA	24.56	44.61	39.49	18.1	50.77	19.21	20.42	27.28	27.51	40.75	50.26	31.02
Hpgd	NM_008278.2	NM_008278.2:845	Endogenous	mRNA	78.58	31.56	21.39	30.89	20.77	19.21	20.42	27.28	19	19.34	27.94	31.02
Hpgds	NM_019455.4	NM_019455.4:425	Endogenous	mRNA	840.64	801.92	794.83	324.54	257.04	573.87	365.16	190.08	396.28	468.6	312.45	206.26
Hras	NM_001130443.1	NM_001130443.1:240	Endogenous	mRNA	512.41	421.74	459.83	380.61	487.11	296.46	306.82	387.91	564.37	471.51	427.93	403.11
Hspg2	NM_008305.3	NM_008305.3:6162	Endogenous	mRNA	24.09	31.56	21.39	18.1	33.32	19.21	20.42	27.28	21.39	19.34	27.94	31.02
Icam1	NM_010493.2	NM_010493.2:2195	Endogenous	mRNA	244.74	131.79	100.63	212.88	2334	3400.85	3411.74	409.24	894.43	2276.06	2029.59	385.48
Icos	NM_017480.1	NM_017480.1:142	Endogenous	mRNA	24.09	31.56	21.39	18.1	20.77	59.29	60.5	27.28	21.39	36.38	27.94	31.02
Icosl	NM_015790.3	NM_015790.3:349	Endogenous	mRNA	107.23	89.21	94.26	18.1	136.45	154.58	151.25	27.28	82.52	112.06	88.3	31.02
Id1	NM_010495.2	NM_010495.2:280	Endogenous	mRNA	1368.6	113.55	210.17	77.45	1420.08	65.65	77.79	249.55	1187.82	55.3	62.49	296.16
Id2	NM_010496.3	NM_010496.3:625	Endogenous	mRNA	3865.16	2387.51	2888.89	528.87	6341.95	5169.04	7342.05	1106.19	3805.9	4303.27	5542.66	723.36
Id3	NM_008321.2	NM_008321.2:226	Endogenous	mRNA	440.38	32.44	21.39	139.7	571.2	46.59	51.86	62.07	379.98	40.75	27.94	72.87
Ido1	NM_008324.1	NM_008324.1:521	Endogenous	mRNA	42.56	65.9	45.86	18.1	84.09	105.88	127.48	43.32	29.54	66.94	92.38	35.26
Ido2	NM_145949.2	NM_145949.2:964	Endogenous	mRNA	24.09	31.56	21.39	18.1	20.77	63.53	47.54	27.28	19	19.34	27.94	31.02
Ier3	NM_133662.2	NM_133662.2:405	Endogenous	mRNA	183.35	113.55	166.86	285.58	1878.63	2045.59	2240.64	2672.04	674.39	520.99	722.72	1784.61
Ifit1bl1	NM_001101605.1	NM_001101605.1:74	Endogenous	mRNA	53.21	43.59	50.95	18.1	5978.6	32009.5	28925.2	31.68	400.35	7657.69	4188.24	31.02
Ifit1bl2	NM_053217.2	NM_053217.2:2448	Endogenous	mRNA	24.09	31.56	21.39	18.1	38.08	69.88	64.82	27.28	29.54	39.29	46.19	31.02
Ifna1	NM_010502.2	NM_010502.2:354	Endogenous	mRNA	24.09	31.56	28.02	18.1	53.95	52.94	66.98	27.28	20.37	29.11	40.75	31.02
Ifnar1	NM_010508.1	NM_010508.1:1195	Endogenous	mRNA	614.73	680.26	655.99	174.86	1892.91	2071	1825.79	202.36	1180.69	2287.7	1795.93	234.46
Ifnar2	NM_001110498.1	NM_001110498.1:725	Endogenous	mRNA	527.14	690.4	627.97	287.96	1228.09	1537.37	1231.6	246.32	675.4	1188.97	888.46	230.35
Ifnb1	NM_010510.1	NM_010510.1:335	Endogenous	mRNA	24.09	31.56	21.39	18.1	61.88	319.76	339.23	49.14	34.64	75.67	63.85	31.02
Ifng	NM_008337.1	NM_008337.1:95	Endogenous	mRNA	24.09	31.56	21.39	18.1	20.77	19.21	20.42	27.28	21.39	19.34	27.94	31.02
Ifngr1	NM_010511.2	NM_010511.2:985	Endogenous	mRNA	1134.5	2011.38	1807.47	229.98	810.79	491.28	607.16	146.11	992.22	1124.93	1080	184.51
Igf1	NM_001111274.1	NM_001111274.1:418	Endogenous	mRNA	466.57	980.35	1685.19	47.04	888.54	1461.14	2171.5	57.54	873.03	1723.05	2051.33	62.29
Igf2	NM_010514.3	NM_010514.3:532	Endogenous	mRNA	24.09	31.56	21.39	18.1	34.91	42.35	20.42	27.28	21.39	19.34	27.94	31.02
Ikbke	NM_019777.3	NM_019777.3:618	Endogenous	mRNA	175.17	234.19	284.05	39.91	1015.47	1594.55	1261.85	142.23	582.7	1535.32	1118.04	101.66
Ikzf1	NM_009578.2	NM_009578.2:1716	Endogenous	mRNA	541.06	430.87	397.41	237.11	804.45	1380.67	1222.95	297.4	514.45	855.71	653.44	262.08
Il10	NM_010548.1	NM_010548.1:985	Endogenous	mRNA	31.92	31.56	21.39	18.1	212.61	451.05	352.19	27.28	58.07	81.5	61.13	31.02
Il10ra	NM_008348.2	NM_008348.2:2522	Endogenous	mRNA	180.08	272.71	253.48	49.42	529.95	586.57	546.66	78.87	294.41	481.7	374.94	65.81
Il12a	NM_008351.1	NM_008351.1:355	Endogenous	mRNA	24.09	31.56	21.39	18.1	42.84	61.41	51.86	27.28	19	19.34	27.94	31.02
Il12b	NM_001303244.1	NM_001303244.1:414	Endogenous	mRNA	29.47	31.56	30.57	19.96	20.77	74.12	172.86	27.28	34.64	80.04	180.68	31.02
Il13	NM_008355.2	NM_008355.2:425	Endogenous	mRNA	85.95	163.22	78.97	22.81	180.88	144	229.03	75	70.29	55.3	165.74	76.39
Il15	NM_008357.2	NM_008357.2:854	Endogenous	mRNA	85.95	95.3	86.62	24.23	680.68	1340.44	1002.56	48.49	164.01	520.99	389.89	40.55
Il15ra	NM_008358.2	NM_008358.2:800	Endogenous	mRNA	27.83	31.56	31.84	18.1	187.23	550.57	445.1	29.74	37.69	157.17	107.32	31.02
Il17ra	NM_008359.1	NM_008359.1:312	Endogenous	mRNA	202.18	224.05	285.32	107.86	364.94	292.23	360.84	109.91	211.89	193.55	239.1	120.46
Il18	NM_008360.1	NM_008360.1:270	Endogenous	mRNA	116.23	80.09	82.79	75.08	661.64	914.8	823.23	325.2	216.99	532.63	383.1	135.15
Il18r1	NM_001161842.1	NM_001161842.1:620	Endogenous	mRNA	36.02	58.8	34.39	18.1	71.4	99.53	101.55	36.2	33.62	42.2	66.57	31.02
Il1a	NM_010554.4	NM_010554.4:512	Endogenous	mRNA	24.09	31.56	21.39	18.1	1053.55	7741.92	12160.4	175.21	145.68	1375.24	2702.05	130.45
Il1b	NM_008361.3	NM_008361.3:1120	Endogenous	mRNA	31.1	31.56	35.67	18.1	6622.79	16714.2	20271.7	2012.6	672.35	4294.54	6215.12	1171.13
Il1r1	NM_001123382.1	NM_001123382.1:820	Endogenous	mRNA	24.09	31.56	21.39	18.1	46.01	42.35	56.18	27.28	38.71	29.11	27.94	31.02
Il1r2	NM_010555.4	NM_010555.4:458	Endogenous	mRNA	222.64	453.17	187.24	54.65	350.66	393.87	548.82	180.38	183.37	177.54	452.38	171
Il1rap	NM_134103.2	NM_134103.2:945	Endogenous	mRNA	48.29	96.31	99.35	55.12	141.21	287.99	308.98	79.52	82.52	222.66	190.19	94.61
Il1rl1	NM_001025602.2	NM_001025602.2:815	Endogenous	mRNA	30.29	42.58	40.76	137.33	20.77	55.06	60.5	227.57	27.51	19.34	47.55	265.61
Il1rn	NM_031167.5	NM_031167.5:224	Endogenous	mRNA	338.06	1081.73	2109.35	347.83	19259.1	50839.2	48291.6	10035.8	2607.9	12928.7	11518.7	4936.62
Il2	NM_008366.3	NM_008366.3:314	Endogenous	mRNA	24.09	31.56	21.39	18.1	20.77	19.21	20.42	27.28	20.37	19.34	27.94	31.02
Il21r	NM_021887.1	NM_021887.1:619	Endogenous	mRNA	123.6	71.98	67.51	18.1	555.34	167.29	164.21	27.28	263.85	216.84	150.79	31.02
Il22	NM_016971.1	NM_016971.1:477	Endogenous	mRNA	24.09	31.56	21.39	18.1	20.77	19.21	20.42	27.28	19	19.34	27.94	31.02
Il23a	NM_031252.1	NM_031252.1:360	Endogenous	mRNA	31.1	31.56	21.39	18.1	20.77	44.47	47.54	27.28	19	29.11	43.47	31.02
Il25	NM_080729.2	NM_080729.2:649	Endogenous	mRNA	24.09	31.56	21.39	18.1	20.77	46.59	20.42	27.28	19	19.34	27.94	31.02
Il27	NM_145636.1	NM_145636.1:402	Endogenous	mRNA	24.09	31.56	21.39	18.1	20.77	235.05	308.98	27.28	19	59.67	61.13	31.02
Il27ra	NM_016671.3	NM_016671.3:198	Endogenous	mRNA	24.09	31.56	21.39	18.1	33.32	19.21	20.42	27.28	19	19.34	27.94	31.02
Il3	NM_010556.4	NM_010556.4:155	Endogenous	mRNA	40.11	46.63	49.68	18.53	46.01	76.23	71.3	27.28	34.64	46.57	55.7	31.02
Il33	NM_133775.1	NM_133775.1:1011	Endogenous	mRNA	24.09	31.56	21.39	18.1	20.77	19.21	47.54	27.28	27.51	19.34	27.94	31.02
Il3ra	NM_008369.1	NM_008369.1:567	Endogenous	mRNA	448.56	556.58	247.11	59.87	728.29	438.34	674.14	231.45	366.74	238.67	618.12	227.41
Il4	NM_021283.1	NM_021283.1:345	Endogenous	mRNA	27.83	31.56	21.39	18.1	34.91	44.47	49.7	27.28	22.41	29.11	39.4	31.02
Il4i1	NM_010215.3	NM_010215.3:1102	Endogenous	mRNA	24.09	39.54	21.39	18.1	52.36	19.21	82.11	27.28	31.58	40.75	38.04	31.02
Il4ra	NM_001008700.3	NM_001008700.3:780	Endogenous	mRNA	367.53	493.72	486.58	28.99	1864.35	1024.91	628.76	73.06	683.55	656.33	517.59	69.93
Il5	NM_010558.1	NM_010558.1:177	Endogenous	mRNA	24.09	31.56	21.39	18.1	20.77	19.21	20.42	27.28	22.41	19.34	27.94	31.02
Il5ra	NM_008370.2	NM_008370.2:2290	Endogenous	mRNA	24.09	31.56	21.39	18.1	20.77	19.21	20.42	27.28	19	19.34	27.94	31.02
Il6	NM_031168.1	NM_031168.1:40	Endogenous	mRNA	24.09	31.56	21.39	18.1	241.18	927.51	1019.85	27.28	30.56	69.85	103.25	31.02
Il6ra	NM_010559.2	NM_010559.2:2825	Endogenous	mRNA	254.57	348.75	253.48	179.62	337.96	124.94	110.2	95.04	212.91	179	161.66	133.39
Il9	NM_008373.1	NM_008373.1:39	Endogenous	mRNA	31.92	43.59	45.86	18.1	41.25	50.82	66.98	27.28	36.67	34.93	42.11	31.02
Insig1	NM_153526.5	NM_153526.5:385	Endogenous	mRNA	757.15	642.75	664.9	322.17	279.26	527.28	576.91	440.28	605.11	598.12	490.42	421.33
Insr	NM_010568.2	NM_010568.2:1082	Endogenous	mRNA	31.1	55.76	64.96	25.66	46.01	19.21	54.02	27.28	25.47	34.93	51.62	31.02
Irf1	NM_008390.1	NM_008390.1:365	Endogenous	mRNA	196.45	134.84	133.75	98.84	1716.79	3701.55	3072.51	182.96	481.85	1631.37	1173.74	118.11
Irf2	NM_008391.2	NM_008391.2:440	Endogenous	mRNA	437.92	450.13	452.19	189.12	828.25	1086.32	929.1	208.82	453.33	758.2	576	193.92
Irf3	NM_016849.4	NM_016849.4:526	Endogenous	mRNA	199.72	221.01	226.73	157.76	233.24	205.41	185.82	177.79	204.76	224.11	184.76	176.29
Irf4	NM_013674.1	NM_013674.1:1878	Endogenous	mRNA	27.01	31.56	34.39	20.43	41.25	72	71.3	44.61	22.41	19.34	48.91	41.13
Irf5	NM_001252382.1	NM_001252382.1:490	Endogenous	mRNA	1123.04	965.14	829.22	480.4	1957.96	2310.29	1942.47	735.73	1642.16	2060.68	1397.89	666.36
Irf7	NM_016850.2	NM_016850.2:705	Endogenous	mRNA	532.87	94.28	122.28	149.68	7008.36	7250.64	6603.09	1850.32	2304.32	4562.31	3244.09	641.68
Irf8	NM_008320.3	NM_008320.3:2274	Endogenous	mRNA	664.66	845.51	968.06	120.22	747.33	336.7	317.62	166.8	605.11	619.95	546.12	148.08
Isg15	NM_015783.3	NM_015783.3:389	Endogenous	mRNA	398.63	188.57	238.19	114.52	19148	35929.2	32900.9	4237.9	5221.91	21158.3	15192	1208.15
Itga4	NM_010576.3	NM_010576.3:6600	Endogenous	mRNA	478.03	294	280.23	1353.3	598.18	785.63	846.99	659.44	458.42	743.65	753.97	732.77
Itga5	NM_001314041.1	NM_001314041.1:2622	Endogenous	mRNA	299.59	325.43	278.95	77.45	1020.23	999.5	799.46	342.01	705.97	985.23	699.63	247.98
Itgal	NM_008400.2	NM_008400.2:950	Endogenous	mRNA	235.74	97.33	168.14	24.23	937.73	251.99	356.51	45.9	575.57	305.61	339.62	42.9
Itgam	NM_001082960.1	NM_001082960.1:3025	Endogenous	mRNA	2363.95	3418.54	3682.45	153.48	4536.31	3746.02	3733.68	241.8	3279.23	3614.92	3392.16	264.43
Itgax	NM_021334.2	NM_021334.2:327	Endogenous	mRNA	29.47	31.56	44.58	18.1	34.91	55.06	69.14	47.84	19	39.29	61.13	44.66
Itgb1	NM_010578.1	NM_010578.1:1855	Endogenous	mRNA	4353.83	4204.24	3998.34	991.21	5177.33	6193.96	6348.13	1117.18	4675.88	5134.23	4515.64	1092.39
Itgb2	NM_008404.4	NM_008404.4:2542	Endogenous	mRNA	1958.77	2853.85	3111.8	476.6	2364.15	2295.47	2700.87	900.59	2400.08	3024.08	3379.94	854.99
Itgb7	NM_013566.2	NM_013566.2:1221	Endogenous	mRNA	114.6	31.56	39.49	28.04	190.4	59.29	60.5	34.27	138.54	29.11	40.75	42.9
Jag1	NM_013822.2	NM_013822.2:2155	Endogenous	mRNA	148.97	115.57	92.98	21.86	487.11	366.34	328.43	60.13	436.01	423.49	309.74	47.01
Jak3	NM_010589.5	NM_010589.5:145	Endogenous	mRNA	67.12	114.56	105.72	39.44	165.01	232.94	142.61	40.08	121.23	219.75	182.04	43.48
Jun	NM_010591.2	NM_010591.2:2212	Endogenous	mRNA	833.28	860.72	817.76	132.57	1153.51	605.63	572.58	173.27	924.99	925.56	786.57	159.25
Kalrn	NM_177357.3	NM_177357.3:2496	Endogenous	mRNA	24.09	34.47	21.39	18.1	20.77	19.21	45.37	27.28	19	19.34	40.75	31.02
Kcnab1	NM_010597.3	NM_010597.3:2350	Endogenous	mRNA	24.09	36.5	21.39	18.1	88.85	69.88	88.59	27.28	19	30.56	43.47	31.02
Kcnq1ot1	NR_001461.5	NR_001461.5:46	Endogenous	mRNA	46.66	49.68	66.24	47.52	42.84	19.21	20.42	40.73	34.64	34.93	42.11	45.25
Kif20a	NM_009004.3	NM_009004.3:1075	Endogenous	mRNA	263.57	91.24	78.97	561.66	90.44	46.59	58.34	219.81	169.11	37.84	44.83	309.09
Kit	NM_001122733.1	NM_001122733.1:4275	Endogenous	mRNA	24.09	31.56	21.39	18.1	20.77	42.35	60.5	27.28	19	19.34	27.94	31.02
Kitl	NM_013598.1	NM_013598.1:280	Endogenous	mRNA	464.93	67.92	21.39	132.57	50.77	48.7	20.42	104.74	160.96	43.66	27.94	123.4
Klf10	NM_013692.2	NM_013692.2:442	Endogenous	mRNA	189.08	150.04	177.05	92.66	220.55	144	146.93	96.98	230.23	215.38	195.62	110.47
Klf4	NM_010637.3	NM_010637.3:2397	Endogenous	mRNA	223.46	80.09	84.07	46.09	184.05	152.47	123.16	51.72	173.18	71.31	72	48.19
Klk1	NM_010639.7	NM_010639.7:706	Endogenous	mRNA	40.93	43.59	38.21	25.66	66.64	52.94	73.46	38.79	53.99	50.93	46.19	31.02
Klrk1	NM_001083322.1	NM_001083322.1:144	Endogenous	mRNA	24.09	31.56	21.39	18.1	44.43	46.59	56.18	27.28	19	19.34	27.94	31.02
Krba1	NM_133922.3	NM_133922.3:3736	Endogenous	mRNA	24.56	31.56	29.3	18.1	20.77	19.21	20.42	27.28	24.45	33.47	47.55	31.02
Lag3	NM_008479.1	NM_008479.1:1700	Endogenous	mRNA	24.09	31.56	21.39	18.1	20.77	19.21	20.42	27.28	19	19.34	27.94	31.02
Lamb2	NM_008483.3	NM_008483.3:712	Endogenous	mRNA	36.02	32.44	39.49	18.1	42.84	19.21	20.42	27.28	22.41	19.34	42.11	31.02
Lamb3	NM_008484.2	NM_008484.2:718	Endogenous	mRNA	28.65	83.13	42.03	18.1	72.99	67.76	69.14	27.28	24.45	19.34	54.34	31.02
Lamp3	NM_177356.3	NM_177356.3:1074	Endogenous	mRNA	24.09	31.56	21.39	18.1	33.32	19.21	20.42	27.28	21.39	29.11	27.94	31.02
Laptm5	NM_010686.3	NM_010686.3:36	Endogenous	mRNA	8263.19	10470.5	9177.46	2545.51	7300.3	8783.77	8418.08	1906.57	6912.97	8910.69	7679.57	2106.04
Lat	NM_010689.2	NM_010689.2:760	Endogenous	mRNA	24.09	31.56	21.39	18.1	20.77	19.21	20.42	27.28	19	19.34	27.94	31.02
Lat2	NM_020044.2	NM_020044.2:1360	Endogenous	mRNA	1841.72	1733.6	1429.16	862.44	1088.46	965.62	996.08	1130.11	1375.26	1098.74	869.44	1064.19
Ldlr	NM_010700.2	NM_010700.2:3925	Endogenous	mRNA	707.22	845.51	719.68	437.16	610.87	950.8	935.58	775.82	801.73	1311.21	1169.66	617.59
Lgals3	NM_001145953.1	NM_001145953.1:1005	Endogenous	mRNA	419.09	370.04	501.86	59.4	282.43	309.17	365.16	89.22	290.33	298.33	365.44	84.62
Lif	NM_008501.2	NM_008501.2:3435	Endogenous	mRNA	24.09	31.56	21.39	18.1	46.01	72	62.66	111.2	19	19.34	27.94	91.08
Lipa	NM_021460.3	NM_021460.3:1830	Endogenous	mRNA	3550.84	4139.36	4469.63	1765.27	2241.98	5101.28	5602.69	1432.68	3215.05	5585.37	4863.41	1333.9
Loxl2	NM_033325.2	NM_033325.2:3700	Endogenous	mRNA	34.38	31.56	28.02	18.1	39.67	88.94	79.95	27.28	25.47	33.47	27.94	31.02
Lpl	NM_008509.2	NM_008509.2:802	Endogenous	mRNA	8661.82	11470.2	14308.2	4000.02	2819.53	5029.28	6933.68	6776.11	8197.56	10432.9	10926.4	6935.71
Lrp5	NM_008513.3	NM_008513.3:1680	Endogenous	mRNA	127.69	213.91	198.71	166.31	74.57	67.76	103.71	126.72	82.52	103.33	112.76	137.5
Lrp6	NM_008514.3	NM_008514.3:3315	Endogenous	mRNA	149.79	157.14	152.85	89.33	88.85	63.53	108.03	96.33	99.83	81.5	69.28	93.43
Lst1	NM_010734.2	NM_010734.2:104	Endogenous	mRNA	152.25	322.39	355.38	26.13	444.27	834.33	799.46	37.5	229.21	720.36	588.23	41.13
Lta	NM_010735.2	NM_010735.2:776	Endogenous	mRNA	24.09	31.56	21.39	18.1	20.77	80.47	62.66	27.28	19	40.75	40.75	31.02
Lta4h	NM_008517.2	NM_008517.2:1016	Endogenous	mRNA	336.42	317.32	332.45	278.93	258.63	171.52	211.75	226.28	289.31	247.4	288	218.01
Ltb	NM_008518.2	NM_008518.2:163	Endogenous	mRNA	24.09	31.56	29.3	39.91	20.77	19.21	47.54	128.66	19	33.47	27.94	139.27
Ltb4r1	NM_008519.2	NM_008519.2:125	Endogenous	mRNA	24.56	39.54	36.94	18.1	44.43	46.59	84.27	27.28	27.51	29.11	44.83	31.02
Ltb4r2	NM_020490.2	NM_020490.2:788	Endogenous	mRNA	31.92	63.87	21.39	18.1	71.4	63.53	88.59	33.62	19	33.47	69.28	32.91
Ly6c1	NM_010741.3	NM_010741.3:51	Endogenous	mRNA	314.32	36.5	50.95	18.1	3266.97	110.11	168.53	27.28	1003.43	66.94	91.02	31.02
Ly6g	XM_909927.2	XM_909927.2:91	Endogenous	mRNA	30.29	44.61	38.21	18.1	53.95	63.53	79.95	27.28	43.8	40.75	63.85	31.02
Mafb	NM_010658.2	NM_010658.2:2658	Endogenous	mRNA	1488.11	1452.78	964.24	37.06	2307.03	628.92	319.78	36.2	1908.04	1127.84	540.68	36.43
Maff	NM_010755.3	NM_010755.3:743	Endogenous	mRNA	40.11	40.55	48.4	18.1	92.03	180	226.87	75	68.25	78.59	95.09	47.01
Malt1	NM_172833.2	NM_172833.2:1196	Endogenous	mRNA	108.05	128.75	135.02	122.12	850.46	1668.66	1825.79	427.35	222.08	750.93	876.23	256.79
Man2b1	NM_010764.2	NM_010764.2:1658	Endogenous	mRNA	1828.63	4086.64	3702.83	185.79	1494.65	3447.44	3053.06	126.72	1466.94	3306.4	2544.46	136.33
Map2k1	NM_008927.3	NM_008927.3:1695	Endogenous	mRNA	1116.49	1226.7	1073.78	857.69	2975.02	3739.67	3403.1	1555.51	1859.15	3088.11	2211.63	1232.83
Map2k2	NM_023138.4	NM_023138.4:1440	Endogenous	mRNA	490.31	537.32	499.32	421	699.72	783.51	680.62	522.38	527.69	726.19	609.96	448.94
Map2k3	NM_008928.4	NM_008928.4:1115	Endogenous	mRNA	497.67	453.17	351.56	265.62	752.09	370.58	393.25	464.2	479.81	416.21	324.68	416.04
Map2k4	NM_009157.4	NM_009157.4:1335	Endogenous	mRNA	233.28	253.45	238.19	143.98	480.76	709.39	529.37	201.71	257.73	385.65	311.1	162.18
Map3k14	NM_016896.3	NM_016896.3:3930	Endogenous	mRNA	67.12	58.8	47.13	40.86	82.51	19.21	45.37	48.49	73.35	55.3	55.7	43.48
Map3k4	NM_011948.2	NM_011948.2:5085	Endogenous	mRNA	78.58	81.1	89.16	93.13	85.68	55.06	47.54	88.57	71.31	53.85	58.42	88.14
Mapk11	NM_011161.5	NM_011161.5:2107	Endogenous	mRNA	35.2	54.75	40.76	22.81	49.19	52.94	69.14	35.56	35.65	42.2	42.11	45.83
Mapk12	NM_013871.3	NM_013871.3:1586	Endogenous	mRNA	24.09	31.56	21.39	18.1	20.77	19.21	20.42	27.28	19	19.34	27.94	31.02
Mapk13	NM_011950.1	NM_011950.1:395	Endogenous	mRNA	24.09	31.56	38.21	18.1	34.91	48.7	49.7	27.28	19	32.02	27.94	31.02
Mapk14	NM_011951.2	NM_011951.2:1420	Endogenous	mRNA	609.81	620.45	603.76	350.2	647.36	417.17	572.58	299.98	647.9	820.78	721.36	397.23
Marcksl1	NM_010807.4	NM_010807.4:589	Endogenous	mRNA	282.4	376.12	287.87	229.03	5554.96	13938	12499.6	2160.65	1722.64	8376.6	7496.18	1171.72
Marco	NM_010766.2	NM_010766.2:350	Endogenous	mRNA	43.38	77.05	57.32	21.86	322.1	311.29	484	34.27	269.96	689.8	918.34	49.36
Mcm5	NM_008566.2	NM_008566.2:2244	Endogenous	mRNA	512.41	134.84	168.14	798.77	177.71	93.17	114.52	366.57	385.07	88.77	112.76	528.27
Mertk	NM_008587.1	NM_008587.1:1320	Endogenous	mRNA	92.5	135.85	205.08	18.1	93.61	220.23	337.07	27.28	75.38	146.98	198.34	31.02
Met	NM_008591.1	NM_008591.1:3190	Endogenous	mRNA	31.92	44.61	52.22	18.1	179.29	431.99	713.03	27.28	80.48	269.23	403.47	31.02
Mif	NM_010798.2	NM_010798.2:373	Endogenous	mRNA	1266.29	950.95	989.71	4849.15	2102.35	1499.26	1642.13	4962.64	2203.47	1750.7	1759.25	5129.95
Mmp10	NM_019471.2	NM_019471.2:1050	Endogenous	mRNA	24.09	38.52	21.39	18.1	20.77	19.21	69.14	27.28	25.47	19.34	40.75	31.02
Mmp12	NM_008605.3	NM_008605.3:592	Endogenous	mRNA	351.16	500.82	3920.64	18.1	683.86	1387.02	6417.27	79.52	600.02	1069.63	5655.42	99.31
Mmp13	NM_008607.1	NM_008607.1:190	Endogenous	mRNA	85.13	79.08	135.02	18.1	3293.94	8159.08	6376.22	27.28	547.05	1401.44	1319.1	37.61
Mmp19	NM_021412.2	NM_021412.2:1140	Endogenous	mRNA	167.8	439.99	706.94	18.1	353.83	548.46	771.37	27.28	182.35	315.8	434.72	31.02
Mmp1a	NM_032006.3	NM_032006.3:954	Endogenous	mRNA	24.09	31.56	21.39	18.1	20.77	19.21	56.18	27.28	19	19.34	44.83	31.02
Mmp8	NM_008611.4	NM_008611.4:232	Endogenous	mRNA	33.56	31.56	61.14	18.1	20.77	19.21	64.82	27.28	33.62	19.34	59.77	31.02
Mmp9	NM_013599.2	NM_013599.2:1570	Endogenous	mRNA	24.09	31.56	40.76	18.1	114.24	154.58	181.5	54.31	83.53	85.86	80.15	51.71
Mob3c	NM_175308.4	NM_175308.4:2136	Endogenous	mRNA	65.48	85.16	99.35	20.43	92.03	131.29	131.8	51.72	77.42	136.8	78.79	36.43
Mok	NM_011973.2	NM_011973.2:522	Endogenous	mRNA	54.02	58.8	44.58	18.1	71.4	91.06	82.11	34.91	55.01	49.48	69.28	31.02
Mpeg1	NM_010821.1	NM_010821.1:4135	Endogenous	mRNA	6301.15	14905.9	15890.2	19.01	10353.1	23208.8	23622.9	45.9	7677	21172.9	17580.3	31.02
Mpo	NM_010824.2	NM_010824.2:1648	Endogenous	mRNA	32.74	39.54	28.02	18.1	41.25	48.7	66.98	27.28	24.45	19.34	42.11	31.02
Mrc1	NM_008625.1	NM_008625.1:3992	Endogenous	mRNA	1233.54	1278.41	1667.36	18.1	1320.12	1151.97	1397.97	27.28	1067.61	989.59	1172.38	31.02
Mrc2	NM_008626.3	NM_008626.3:5011	Endogenous	mRNA	30.29	31.56	39.49	18.1	50.77	48.7	51.86	27.28	19	19.34	44.83	31.02
Ms4a1	NM_007641.5	NM_007641.5:166	Endogenous	mRNA	24.09	31.56	21.39	18.1	38.08	63.53	47.54	27.28	20.37	30.56	42.11	31.02
Ms4a2	NM_001276330.1	NM_001276330.1:104	Endogenous	mRNA	24.09	31.56	21.39	18.1	20.77	19.21	20.42	27.28	19	19.34	27.94	31.02
Msc	NM_010827.2	NM_010827.2:1079	Endogenous	mRNA	24.09	31.56	21.39	18.1	20.77	19.21	20.42	27.28	22.41	19.34	27.94	31.02
Msh2	NM_008628.2	NM_008628.2:1870	Endogenous	mRNA	151.43	109.49	118.46	186.74	60.29	52.94	49.7	87.28	98.81	52.39	61.13	115.17
Mx1	NM_010846.1	NM_010846.1:2485	Endogenous	mRNA	63.85	42.58	43.31	26.13	3298.7	3104.39	1987.84	62.07	565.38	1613.91	679.25	31.02
Mx2	NM_013606.1	NM_013606.1:2095	Endogenous	mRNA	49.11	38.52	33.12	18.1	937.73	1448.43	1164.62	244.38	182.35	755.29	400.76	77.57
Myc	NM_010849.4	NM_010849.4:630	Endogenous	mRNA	646.65	656.94	584.66	25.66	456.96	281.64	404.05	526.91	704.95	452.59	596.38	344.93
Myd88	NM_010851.2	NM_010851.2:1595	Endogenous	mRNA	319.23	305.15	368.12	208.6	969.46	1511.96	1413.1	323.9	636.69	1344.68	995.78	282.06
Myh4	NM_010855.2	NM_010855.2:3950	Endogenous	mRNA	24.09	32.44	39.49	18.1	41.25	52.94	49.7	27.28	21.39	33.47	39.4	31.02
Myod1	NM_010866.2	NM_010866.2:1200	Endogenous	mRNA	24.09	31.56	40.76	18.1	57.12	42.35	77.79	27.28	28.52	32.02	27.94	31.02
Nampt	NM_021524.1	NM_021524.1:1205	Endogenous	mRNA	966.7	956.02	1059.77	1075.79	4179.31	8220.49	8076.69	1940.19	2057.79	5160.43	4454.51	1429.69
Ncf2	NM_010877.4	NM_010877.4:1638	Endogenous	mRNA	1545.41	2102.63	2306.78	945.12	2629.12	2397.11	2484.8	998.22	1823.49	2532.19	2342.05	1059.48
Ncor1	NM_011308.2	NM_011308.2:211	Endogenous	mRNA	267.66	305.15	281.5	183.42	263.39	230.82	311.14	160.98	213.93	280.87	254.04	174.52
Ndc80	NM_023294.2	NM_023294.2:130	Endogenous	mRNA	67.12	31.56	39.49	81.73	57.12	19.21	56.18	34.91	48.9	39.29	27.94	57
Ndufa7	NM_023202.2	NM_023202.2:155	Endogenous	mRNA	661.38	910.39	801.2	555.95	761.61	827.98	777.85	577.98	741.62	909.55	762.12	613.48
Nectin1	NM_021424.2	NM_021424.2:2772	Endogenous	mRNA	24.09	31.56	21.39	228.56	20.77	19.21	20.42	120.25	19	19.34	27.94	172.76
Nectin2	NM_001159724.1	NM_001159724.1:984	Endogenous	mRNA	47.48	78.06	94.26	22.81	147.56	395.99	393.25	41.38	69.27	317.25	202.42	31.14
Nfatc1	NM_016791.4	NM_016791.4:1570	Endogenous	mRNA	104.77	122.67	128.65	231.41	95.2	78.35	54.02	238.56	81.5	68.4	77.43	322.02
Nfatc2	NM_001037177.1	NM_001037177.1:1559	Endogenous	mRNA	278.3	215.94	183.42	116.42	182.47	19.21	51.86	84.69	264.86	106.24	103.25	99.31
Nfil3	NM_017373.3	NM_017373.3:1299	Endogenous	mRNA	75.31	74.01	62.41	86.48	298.3	453.16	423.5	105.38	95.76	100.41	129.06	127.51
Nfkb1	NM_008689.2	NM_008689.2:2125	Endogenous	mRNA	392.08	424.78	343.92	265.62	928.21	1397.61	1294.26	478.42	492.04	874.62	726.8	420.74
Nfkbia	NM_010907.2	NM_010907.2:646	Endogenous	mRNA	195.63	154.1	174.51	106.44	1186.83	1636.9	1359.08	519.8	756.9	1031.79	1033.82	433.08
Nfkbie	NM_008690.3	NM_008690.3:630	Endogenous	mRNA	41.75	44.61	59.87	32.31	804.45	1471.73	1410.94	125.42	261.81	1017.24	971.32	71.69
Nfkbiz	NM_030612.1	NM_030612.1:1305	Endogenous	mRNA	112.96	155.11	99.35	50.37	498.22	961.39	777.85	417.65	241.43	484.61	404.83	203.91
Nfyc	NM_001048168.2	NM_001048168.2:882	Endogenous	mRNA	261.93	235.2	261.12	246.62	282.43	163.05	209.59	266.36	281.16	202.28	232.3	290.29
Ngf	NM_001112698.1	NM_001112698.1:630	Endogenous	mRNA	24.09	35.48	21.39	18.1	20.77	50.82	54.02	27.28	21.39	29.11	55.7	31.02
Nkg7	NM_024253.4	NM_024253.4:530	Endogenous	mRNA	24.09	31.56	21.39	18.1	20.77	19.21	20.42	27.28	19	19.34	27.94	31.02
Nlrp3	NM_145827.3	NM_145827.3:508	Endogenous	mRNA	323.32	351.79	352.83	145.4	1564.46	3004.86	2942.87	640.05	627.53	1423.27	1471.25	366.68
Nmb	NM_026523.2	NM_026523.2:500	Endogenous	mRNA	64.66	50.69	57.32	32.31	95.2	78.35	71.3	36.85	55.01	43.66	55.7	32.32
Nod1	NM_172729.2	NM_172729.2:1446	Endogenous	mRNA	34.38	33.46	39.49	18.1	282.43	609.87	440.78	27.28	94.74	224.11	186.11	31.02
Nod2	NM_145857.2	NM_145857.2:1086	Endogenous	mRNA	53.21	54.75	72.6	23.28	133.28	220.23	304.66	44.61	89.65	139.71	127.7	41.72
Nos2	NM_010927.3	NM_010927.3:3715	Endogenous	mRNA	40.93	48.66	47.13	18.1	1218.57	2877.81	2724.64	226.93	74.37	358	389.89	91.08
Nox1	NM_172203.1	NM_172203.1:475	Endogenous	mRNA	24.09	31.56	21.39	18.1	84.09	46.59	20.42	31.03	60.1	19.34	27.94	31.02
Nox3	NM_198958.2	NM_198958.2:1240	Endogenous	mRNA	24.09	31.56	21.39	18.1	20.77	19.21	20.42	27.28	19	19.34	27.94	31.02
Nox4	NM_015760.4	NM_015760.4:500	Endogenous	mRNA	24.09	31.56	21.39	18.1	39.67	19.21	58.34	27.28	19	34.93	27.94	31.02
Nr1h3	NM_001177730.1	NM_001177730.1:1636	Endogenous	mRNA	107.23	158.15	152.85	38.96	618.8	376.93	341.39	44.61	319.88	679.62	387.17	45.25
Nr2f6	NM_010150.2	NM_010150.2:1702	Endogenous	mRNA	90.04	92.26	109.54	92.66	74.57	93.17	60.5	82.11	87.61	84.41	84.23	92.26
Nr4a1	NM_010444.1	NM_010444.1:1315	Endogenous	mRNA	60.57	41.57	21.39	23.28	95.2	120.7	88.59	33.62	30.56	30.56	46.19	31.02
Nr4a2	NM_001139509.1	NM_001139509.1:362	Endogenous	mRNA	44.2	41.57	30.57	28.51	52.36	101.64	105.87	31.68	39.73	32.02	27.94	31.02
Nrip3	NM_020610.1	NM_020610.1:1495	Endogenous	mRNA	112.96	189.58	77.7	26.61	169.77	171.52	229.03	93.1	78.44	96.05	210.57	106.95
Olr1	NM_001301094.1	NM_001301094.1:304	Endogenous	mRNA	35.2	61.84	42.03	18.1	242.76	410.81	436.46	36.85	104.93	374.01	376.3	31.02
Oscar	NM_175632.3	NM_175632.3:204	Endogenous	mRNA	24.09	31.56	21.39	18.1	20.77	19.21	20.42	27.28	19	19.34	27.94	31.02
Osm	NM_001013365.2	NM_001013365.2:579	Endogenous	mRNA	62.21	66.91	78.97	27.08	201.51	455.28	702.23	135.12	72.33	65.49	74.72	84.03
P2rx1	NM_008771.3	NM_008771.3:1046	Endogenous	mRNA	28.65	31.56	28.02	22.81	53.95	61.41	45.37	27.28	23.43	19.34	44.83	31.02
Pbx1	NM_008783.2	NM_008783.2:951	Endogenous	mRNA	24.09	31.56	21.39	18.1	42.84	19.21	20.42	27.28	29.54	19.34	27.94	31.02
Pbx3	NM_016768.1	NM_016768.1:1430	Endogenous	mRNA	50.75	57.79	68.78	94.56	34.91	57.17	73.46	58.19	41.77	40.75	44.83	69.34
Pdcd1	NM_008798.1	NM_008798.1:1134	Endogenous	mRNA	32.74	31.56	21.39	29.46	47.6	19.21	20.42	81.46	19	19.34	27.94	44.07
Pdcd1lg2	NM_021396.2	NM_021396.2:1870	Endogenous	mRNA	24.09	31.56	21.39	18.1	20.77	46.59	49.7	27.28	22.41	19.34	27.94	31.02
Pde4a	NM_183408.3	NM_183408.3:1208	Endogenous	mRNA	115.41	97.33	81.52	112.62	65.05	67.76	77.79	83.4	90.67	84.41	72	101.07
Pdgfa	NM_008808.3	NM_008808.3:805	Endogenous	mRNA	408.45	171.33	89.16	169.64	342.72	78.35	62.66	335.54	312.74	82.95	61.13	292.05
Pdgfb	NM_011057.3	NM_011057.3:2325	Endogenous	mRNA	601.63	413.63	92.98	272.75	458.55	141.88	64.82	905.12	626.51	325.98	141.28	662.25
Pdgfra	NM_001083316.1	NM_001083316.1:2520	Endogenous	mRNA	24.09	31.56	21.39	18.1	20.77	19.21	20.42	27.28	19	19.34	27.94	31.02
Pdgfrb	NM_008809.1	NM_008809.1:1185	Endogenous	mRNA	24.56	31.56	30.57	18.1	41.25	42.35	58.34	27.28	24.45	32.02	48.91	31.02
Pdzk1ip1	NM_001164557.1	NM_001164557.1:511	Endogenous	mRNA	53.21	31.56	21.39	18.1	63.47	78.35	66.98	27.28	38.71	39.29	46.19	31.02
Peli1	NM_023324.2	NM_023324.2:590	Endogenous	mRNA	419.91	385.25	384.68	193.87	1266.17	3532.14	3247.53	298.69	458.42	1362.14	919.7	242.1
Pf4	NM_019932.4	NM_019932.4:148	Endogenous	mRNA	1167.24	135.85	136.29	18.1	2513.3	169.41	226.87	27.28	1927.4	154.26	207.85	31.02
Pfdn6	NM_001185182.1	NM_001185182.1:94	Endogenous	mRNA	511.59	517.04	501.86	525.54	618.8	463.75	440.78	431.87	540.94	456.96	423.85	450.12
Pggt1b	NM_172627.3	NM_172627.3:168	Endogenous	mRNA	184.17	174.37	202.53	124.97	238	251.99	300.34	126.72	201.7	237.21	218.72	109.3
Pglyrp1	NM_009402.2	NM_009402.2:201	Endogenous	mRNA	24.09	31.56	21.39	18.1	20.77	19.21	20.42	27.28	19	19.34	27.94	31.02
Phlda2	NM_009434.2	NM_009434.2:214	Endogenous	mRNA	24.09	31.56	21.39	18.1	20.77	50.82	20.42	27.28	19	19.34	27.94	31.02
Pik3cg	NM_020272.2	NM_020272.2:2890	Endogenous	mRNA	518.96	533.26	593.57	224.28	568.03	484.93	540.17	172.62	413.6	577.75	599.1	193.33
Pim2	NM_138606.2	NM_138606.2:1395	Endogenous	mRNA	67.12	76.04	67.51	70.8	84.09	103.76	114.52	111.85	75.38	96.05	93.74	123.4
Plau	NM_008873.2	NM_008873.2:1950	Endogenous	mRNA	6319.15	4182.95	4059.48	592.07	436.34	1187.97	1305.06	1927.26	2511.12	932.84	792	1620.66
Plaur	NM_011113.3	NM_011113.3:1085	Endogenous	mRNA	744.06	867.82	950.23	147.3	1297.9	2342.06	3066.03	1830.93	1221.43	1254.45	2025.52	1230.48
Pparg	NM_011146.1	NM_011146.1:1060	Endogenous	mRNA	78.58	186.54	163.04	18.1	44.43	67.76	71.3	27.28	35.65	78.59	58.42	31.02
Prdx1	NM_011034.4	NM_011034.4:1131	Endogenous	mRNA	197.27	233.17	312.07	110.24	563.27	891.51	1112.76	336.19	382.02	1037.62	965.89	267.37
Prdx3	NM_007452.2	NM_007452.2:496	Endogenous	mRNA	625.37	682.29	682.74	846.29	447.44	391.75	449.42	811.38	537.88	490.43	510.79	846.76
Prg2	NM_008920.4	NM_008920.4:119	Endogenous	mRNA	24.56	31.56	21.39	18.1	20.77	48.7	51.86	27.28	19	43.66	27.94	31.02
Prg3	NM_016914.2	NM_016914.2:534	Endogenous	mRNA	27.01	31.56	31.84	18.1	47.6	63.53	62.66	27.28	29.54	37.84	50.26	31.02
Prkca	NM_011101.3	NM_011101.3:6965	Endogenous	mRNA	31.1	31.56	35.67	18.1	44.43	55.06	64.82	30.39	23.43	37.84	44.83	31.02
Prkci	NM_008857.3	NM_008857.3:1635	Endogenous	mRNA	175.99	186.54	165.59	135.42	111.07	150.35	151.25	129.3	155.86	141.16	131.77	143.97
Prok2	NM_001037539.2	NM_001037539.2:375	Endogenous	mRNA	24.09	31.56	30.57	18.1	20.77	19.21	54.02	27.28	20.37	36.38	27.94	31.02
Pros1	NM_011173.2	NM_011173.2:2720	Endogenous	mRNA	149.79	68.94	53.5	32.79	130.11	55.06	86.43	39.44	107.98	58.21	89.66	44.07
Prrx1	NM_175686.3	NM_175686.3:105	Endogenous	mRNA	24.09	31.56	21.39	18.1	20.77	19.21	20.42	27.28	19	19.34	27.94	31.02
Psmb8	NM_010724.2	NM_010724.2:362	Endogenous	mRNA	1017.45	599.16	643.25	719.41	5131.32	6719.12	5991.61	1444.96	2601.79	4256.7	3240.01	890.84
Psmb9	NM_013585.2	NM_013585.2:540	Endogenous	mRNA	224.28	282.85	194.89	120.22	1163.03	1696.19	1393.65	360.11	532.79	1088.55	946.87	215.07
Psme2	NM_001029855.1	NM_001029855.1:476	Endogenous	mRNA	1673.1	1522.73	1533.61	1405.09	11068.7	14056.6	13052.8	3280.41	5685.42	10165.1	8429.46	2170.68
Ptafr	NM_001081211.1	NM_001081211.1:1685	Endogenous	mRNA	294.68	544.41	555.36	112.14	1156.69	2716.87	2839.16	222.4	426.84	1728.87	1736.16	195.68
Ptgdr	NM_008962.4	NM_008962.4:646	Endogenous	mRNA	25.37	31.56	38.21	18.1	34.91	19.21	69.14	27.28	27.51	19.34	27.94	31.02
Ptgdr2	NM_009962.2	NM_009962.2:270	Endogenous	mRNA	24.09	31.56	42.03	18.1	20.77	19.21	20.42	27.28	20.37	19.34	27.94	31.02
Ptgds	NM_008963.2	NM_008963.2:290	Endogenous	mRNA	24.09	34.47	28.02	18.1	20.77	19.21	51.86	27.28	19	30.56	46.19	31.02
Ptger2	NM_008964.4	NM_008964.4:838	Endogenous	mRNA	32.74	61.84	92.98	18.1	107.89	57.17	84.27	27.28	59.09	68.4	77.43	31.02
Ptgs1	NM_008969.3	NM_008969.3:1270	Endogenous	mRNA	77.76	312.25	464.92	18.1	39.67	144	194.46	27.28	51.95	125.15	164.38	31.02
Ptgs2	NM_011198.3	NM_011198.3:675	Endogenous	mRNA	79.4	50.69	44.58	32.31	2618.02	4684.11	4323.55	4755.11	316.82	454.05	580.08	1895.67
Ptpn14	NM_008976.2	NM_008976.2:966	Endogenous	mRNA	27.83	31.56	21.39	18.1	20.77	19.21	66.98	27.28	20.37	19.34	40.75	31.02
Ptprb	NM_029928.1	NM_029928.1:270	Endogenous	mRNA	24.09	31.56	21.39	18.1	20.77	19.21	47.54	27.28	28.52	19.34	27.94	31.02
Ptprc	NM_011210.3	NM_011210.3:2320	Endogenous	mRNA	1230.27	1804.57	1799.83	648.61	2261.02	2867.22	2934.23	650.39	1553.53	2907.65	2388.24	565.29
Ptprk	NM_008983.2	NM_008983.2:4658	Endogenous	mRNA	24.09	31.56	21.39	18.1	20.77	50.82	58.34	27.28	24.45	19.34	27.94	31.02
Ptx3	NM_008987.3	NM_008987.3:692	Endogenous	mRNA	24.09	31.56	21.39	18.1	20.77	48.7	20.42	27.28	19	19.34	27.94	31.02
Pycard	NM_023258.4	NM_023258.4:1654	Endogenous	mRNA	44.2	42.58	53.5	18.1	53.95	61.41	20.42	27.28	45.84	34.93	55.7	31.02
Rab20	NM_011227.1	NM_011227.1:496	Endogenous	mRNA	129.33	129.77	170.68	48.47	1083.7	1755.48	1629.17	168.09	436.01	835.33	798.8	124.58
Rab3d	NM_031874.4	NM_031874.4:2192	Endogenous	mRNA	284.03	318.33	350.28	85.53	255.46	338.81	380.28	73.06	240.42	331.8	324.68	94.02
Rad51	NM_011234.4	NM_011234.4:286	Endogenous	mRNA	144.06	31.56	53.5	250.89	47.6	19.21	20.42	106.67	107.98	19.34	27.94	157.48
Raf1	NM_029780.3	NM_029780.3:550	Endogenous	mRNA	228.37	264.6	247.11	145.4	366.52	423.52	572.58	120.25	242.45	360.91	380.38	132.8
Rapgef4	NM_019688.2	NM_019688.2:517	Endogenous	mRNA	24.09	31.56	21.39	18.1	20.77	19.21	20.42	27.28	19	19.34	27.94	31.02
Rasal1	NM_013832.4	NM_013832.4:1488	Endogenous	mRNA	25.37	33.46	47.13	28.04	61.88	67.76	95.07	49.78	45.84	40.75	55.7	43.48
Rasgrf2	NM_009027.3	NM_009027.3:432	Endogenous	mRNA	24.09	31.56	36.94	18.1	20.77	44.47	20.42	27.28	19	19.34	44.83	31.02
Rbp1	NM_011254.5	NM_011254.5:709	Endogenous	mRNA	24.56	31.56	29.3	18.1	42.84	19.21	56.18	27.28	19	19.34	27.94	31.02
Retnla	NM_020509.3	NM_020509.3:164	Endogenous	mRNA	127.69	267.64	100.63	31.36	185.64	146.11	272.25	139	117.15	94.59	294.79	127.51
Retnlb	NM_023881.4	NM_023881.4:538	Endogenous	mRNA	27.01	36.5	21.39	18.1	20.77	44.47	49.7	27.28	19	33.47	44.83	31.02
Rgl1	NM_016846.3	NM_016846.3:3320	Endogenous	mRNA	65.48	160.18	264.94	80.78	683.86	1471.73	1281.29	212.7	257.73	836.79	705.06	176.29
Rgs1	NM_015811.1	NM_015811.1:750	Endogenous	mRNA	526.32	474.46	359.2	156.81	268.15	1617.84	1177.58	719.57	182.35	336.17	211.93	400.76
Rgs16	NM_011267.3	NM_011267.3:1280	Endogenous	mRNA	36.83	31.56	21.39	60.35	61.88	19.21	20.42	724.1	66.22	33.47	27.94	333.18
Rgs6	NM_015812.3	NM_015812.3:1212	Endogenous	mRNA	24.09	31.56	21.39	18.1	38.08	46.59	20.42	27.28	21.39	19.34	27.94	31.02
Rhoc	NM_007484.2	NM_007484.2:551	Endogenous	mRNA	157.98	77.05	52.22	242.34	344.31	122.82	190.14	873.44	191.52	135.34	188.83	713.37
Rhog	NM_019566.3	NM_019566.3:916	Endogenous	mRNA	1974.33	2431.1	2162.85	831.56	4468.08	5063.16	4334.36	1018.26	2843.22	4662.72	3180.24	1033.04
Rhoj	NM_023275.2	NM_023275.2:814	Endogenous	mRNA	41.75	206.82	267.49	18.1	41.25	148.23	129.64	27.28	35.65	97.5	100.53	31.02
Rictor	NM_030168.3	NM_030168.3:720	Endogenous	mRNA	125.24	125.71	115.91	83.63	141.21	260.46	235.52	117.67	117.15	145.53	126.34	91.67
Rin2	NM_028724.4	NM_028724.4:3282	Endogenous	mRNA	714.59	782.66	881.44	203.85	1769.15	2911.69	2305.46	168.09	719.21	2091.24	1319.1	175.11
Ripk2	NM_138952.3	NM_138952.3:830	Endogenous	mRNA	97.41	117.6	117.19	73.65	220.55	603.51	643.89	206.88	140.58	375.46	300.23	169.24
Rnase2a	NM_053113.2	NM_053113.2:332	Endogenous	mRNA	57.3	66.91	59.87	20.43	82.51	131.29	159.89	34.91	58.07	58.21	72	31.14
Rnase2b	NM_019398.2	NM_019398.2:142	Endogenous	mRNA	27.83	38.52	48.4	18.1	47.6	78.35	62.66	33.62	35.65	42.2	51.62	31.02
Rnd3	NM_028810.2	NM_028810.2:790	Endogenous	mRNA	121.96	31.56	29.3	18.1	158.67	42.35	69.14	27.28	245.51	42.2	42.11	31.02
Ros1	NM_011282.2	NM_011282.2:2120	Endogenous	mRNA	29.47	31.56	21.39	18.1	41.25	19.21	20.42	27.28	24.45	19.34	27.94	31.02
Runx2	NM_009820.5	NM_009820.5:1116	Endogenous	mRNA	47.48	69.95	68.78	19.01	42.84	108	108.03	27.28	38.71	59.67	61.13	31.14
S100a10	NM_009112.2	NM_009112.2:154	Endogenous	mRNA	4138.55	3878.81	4669.62	3921.14	5040.88	6206.66	6596.61	4795.2	4800.16	6198.04	5554.89	4804.99
S100a11	NM_016740.3	NM_016740.3:304	Endogenous	mRNA	3048.25	7588.31	8917.62	3612.28	4758.45	15598.2	16574.7	5890.39	3195.69	10587.2	10229.5	5087.64
S100a4	NM_011311.2	NM_011311.2:357	Endogenous	mRNA	40845.3	36454.3	35788.9	30657.8	26397.5	19687.2	20349.4	24638.7	28392.5	23141.9	21852.8	26173.3
S100a8	NM_013650.2	NM_013650.2:227	Endogenous	mRNA	45.02	157.14	304.43	18.1	372.87	639.51	993.92	29.74	133.45	456.96	821.89	31.02
S100a9	NM_009114.2	NM_009114.2:112	Endogenous	mRNA	24.09	41.57	21.39	18.1	47.6	61.41	62.66	27.28	26.49	36.38	27.94	31.02
S1pr1	NM_007901.4	NM_007901.4:850	Endogenous	mRNA	173.53	262.57	177.05	33.74	185.64	124.94	166.37	51.72	95.76	125.15	207.85	54.65
Saa1	NM_009117.3	NM_009117.3:351	Endogenous	mRNA	24.09	31.56	21.39	18.1	46.01	19.21	49.7	27.28	20.37	19.34	27.94	31.02
Scin	NM_009132.2	NM_009132.2:2302	Endogenous	mRNA	24.09	31.56	21.39	18.1	20.77	19.21	20.42	31.03	19	19.34	27.94	31.02
Sele	NM_011345.2	NM_011345.2:2575	Endogenous	mRNA	25.37	31.56	30.57	18.1	34.91	19.21	49.7	27.28	30.56	19.34	27.94	31.02
Sell	NM_001164059.1	NM_001164059.1:664	Endogenous	mRNA	26.19	31.56	28.02	18.1	72.99	65.65	123.16	27.28	20.37	42.2	48.91	31.02
Selp	NM_011347.1	NM_011347.1:1570	Endogenous	mRNA	44.2	51.7	39.49	20.91	71.4	65.65	84.27	27.28	34.64	30.56	63.85	31.02
Selplg	NM_009151.3	NM_009151.3:1712	Endogenous	mRNA	1166.42	1585.59	1873.71	103.11	2210.24	3123.45	3301.54	122.84	1373.22	2804.33	2328.46	114.59
Sema4a	NM_013658.3	NM_013658.3:572	Endogenous	mRNA	49.11	399.44	405.06	93.61	199.92	463.75	455.91	75	161.97	836.79	654.79	111.65
Sema4b	NM_013659.4	NM_013659.4:1945	Endogenous	mRNA	24.09	31.56	21.39	44.19	34.91	19.21	58.34	58.83	35.65	19.34	27.94	61.11
Sema5a	NM_009154.2	NM_009154.2:10265	Endogenous	mRNA	24.09	31.56	21.39	43.24	20.77	63.53	45.37	32.97	30.56	19.34	27.94	31.02
Sema6d	NM_199240.2	NM_199240.2:1274	Endogenous	mRNA	24.09	31.56	21.39	18.1	20.77	19.21	20.42	27.28	19	19.34	27.94	31.02
Serinc2	NM_172702.3	NM_172702.3:364	Endogenous	mRNA	24.09	31.56	28.02	18.1	46.01	74.12	66.98	38.14	36.67	29.11	47.55	31.02
Serpinb2	NM_001174170.1	NM_001174170.1:715	Endogenous	mRNA	24.09	31.56	28.02	18.1	76.16	122.82	224.71	36.85	36.67	71.31	115.47	31.02
Serpinb6a	NM_001164117.1	NM_001164117.1:1418	Endogenous	mRNA	3349.48	831.32	387.22	306.49	1523.21	431.99	181.5	347.18	1557.61	445.32	161.66	313.2
Serpinb7	NM_027548.3	NM_027548.3:578	Endogenous	mRNA	24.09	31.56	21.39	18.1	34.91	19.21	20.42	27.28	20.37	29.11	27.94	31.02
Serpinb9	NM_009256.3	NM_009256.3:1652	Endogenous	mRNA	58.94	83.13	67.51	29.46	145.97	533.63	339.23	106.67	91.68	272.14	145.36	41.13
Serpine1	NM_008871.2	NM_008871.2:1822	Endogenous	mRNA	93.31	105.44	47.13	66.05	748.91	429.87	207.43	310.33	155.86	157.17	92.38	231.52
Serpine3	NM_001199945.1	NM_001199945.1:996	Endogenous	mRNA	35.2	49.68	34.39	19.96	49.19	19.21	66.98	27.28	29.54	48.02	48.91	31.02
Sesn1	NM_001013370.2	NM_001013370.2:497	Endogenous	mRNA	645.83	1025.97	968.06	130.67	103.13	59.29	84.27	84.69	389.15	215.38	180.68	115.76
Sfrp4	NM_016687.2	NM_016687.2:895	Endogenous	mRNA	36.83	68.94	29.3	18.1	71.4	76.23	92.91	30.39	48.9	43.66	67.92	31.02
Sgpp1	NM_030750.3	NM_030750.3:1076	Endogenous	mRNA	338.06	191.61	234.37	120.22	261.8	167.29	149.09	98.92	255.7	122.24	148.08	118.7
Siglec1	NM_011426.3	NM_011426.3:4550	Endogenous	mRNA	320.05	850.58	806.29	18.1	1102.74	1547.96	1439.02	52.37	731.43	1768.17	1393.82	31.02
Siglecf	NM_145581.1	NM_145581.1:355	Endogenous	mRNA	24.09	31.56	42.03	18.1	20.77	19.21	20.42	27.28	19	19.34	27.94	31.02
Sirpa	NM_007547.2	NM_007547.2:1880	Endogenous	mRNA	7659.11	8882.94	8952.01	1828.95	8799.71	10594.3	10561.5	1367.38	7389.73	11498.2	9709.17	1648.87
Ski	NM_011385.2	NM_011385.2:1210	Endogenous	mRNA	298.77	301.1	327.36	71.28	234.83	118.59	125.32	82.11	239.4	168.81	180.68	78.15
Skil	NM_011386.2	NM_011386.2:1349	Endogenous	mRNA	974.07	585.98	436.9	233.31	1697.75	1804.19	1439.02	291.58	1053.35	1133.66	743.1	255.03
Slc16a6	NM_134038.2	NM_134038.2:970	Endogenous	mRNA	223.46	237.23	252.21	263.25	93.61	63.53	79.95	292.22	166.05	81.5	88.3	323.78
Smad1	NM_008539.3	NM_008539.3:240	Endogenous	mRNA	275.85	34.47	21.39	74.13	344.31	61.41	20.42	94.39	220.04	19.34	27.94	74.04
Smad2	NM_010754.4	NM_010754.4:880	Endogenous	mRNA	349.52	301.1	337.55	228.56	291.95	520.93	611.48	243.74	296.44	349.27	392.61	243.86
Smad7	NM_001042660.1	NM_001042660.1:2584	Endogenous	mRNA	218.55	87.19	72.6	25.66	272.91	99.53	110.2	52.37	215.97	78.59	86.94	35.26
Smarcd3	NM_025891.3	NM_025891.3:574	Endogenous	mRNA	36.83	64.88	29.3	18.1	52.36	50.82	82.11	27.28	22.41	33.47	65.21	33.49
Socs1	NM_009896.2	NM_009896.2:1020	Endogenous	mRNA	49.11	53.73	57.32	21.38	439.51	1852.89	1652.93	55.6	112.06	522.45	353.21	50.54
Socs2	NM_001168655.1	NM_001168655.1:626	Endogenous	mRNA	24.09	31.56	21.39	18.1	20.77	46.59	51.86	27.28	24.45	19.34	27.94	31.02
Socs3	NM_007707.2	NM_007707.2:585	Endogenous	mRNA	25.37	41.57	38.21	18.1	1483.54	1518.31	1119.24	194.6	337.19	638.87	484.98	141.03
Sp4	NM_009239.2	NM_009239.2:4680	Endogenous	mRNA	55.66	35.48	39.49	29.94	47.6	55.06	20.42	34.27	23.43	36.38	27.94	31.02
Sphk1	NM_011451.3	NM_011451.3:562	Endogenous	mRNA	24.09	31.56	21.39	18.1	20.77	42.35	20.42	27.28	19	19.34	27.94	31.02
Spry2	NM_011897.3	NM_011897.3:1076	Endogenous	mRNA	233.28	119.63	119.73	29.94	211.03	160.94	198.78	53.01	193.55	97.5	134.49	38.78
Sptbn1	NM_009260.2	NM_009260.2:5588	Endogenous	mRNA	189.08	228.11	231.82	60.82	169.77	241.41	200.94	79.52	137.53	219.75	196.98	72.87
Sqstm1	NM_011018.2	NM_011018.2:1430	Endogenous	mRNA	1912.12	2320.59	2282.58	1119.99	6813.19	12093.6	11948.6	6401.78	2264.59	7506.34	6326.51	3261.31
Stab1	NM_138672.2	NM_138672.2:5890	Endogenous	mRNA	1498.75	227.09	233.1	18.1	1251.89	108	153.41	27.28	1435.36	269.23	254.04	31.02
Stat1	NM_009283.3	NM_009283.3:1590	Endogenous	mRNA	487.03	412.62	385.95	175.81	5385.18	6085.96	5818.76	1140.45	2454.07	5780.38	4303.71	590.56
Stat3	NM_213659.2	NM_213659.2:1360	Endogenous	mRNA	296.31	329.49	284.05	106.44	1178.9	2272.18	1555.7	252.79	476.76	893.54	654.79	190.98
Stat4	NM_011487.4	NM_011487.4:1816	Endogenous	mRNA	27.01	31.56	21.39	18.1	41.25	50.82	45.37	27.28	27.51	36.38	27.94	31.02
Stat5a	NM_011488.2	NM_011488.2:1545	Endogenous	mRNA	201.36	115.57	112.09	76.5	220.55	148.23	155.57	91.81	169.11	130.98	158.94	86.97
Stat5b	NM_001113563.1	NM_001113563.1:1505	Endogenous	mRNA	128.51	137.88	140.11	38.01	131.69	167.29	140.45	53.01	130.39	146.98	144	58.76
Stat6	NM_009284.2	NM_009284.2:3465	Endogenous	mRNA	1342.41	1797.47	1697.93	662.87	1274.1	1060.91	1214.31	685.95	1257.09	1659.02	1529.67	682.23
Syk	NM_001198977.1	NM_001198977.1:2064	Endogenous	mRNA	715.41	960.07	1005	151.58	2203.9	3591.44	3645.1	358.17	1069.65	2568.57	2454.8	277.95
Tap1	NM_001161730.1	NM_001161730.1:856	Endogenous	mRNA	297.13	122.67	108.27	91.23	2086.48	3299.21	2754.89	376.27	782.37	2118.89	1488.91	210.37
Tap2	NM_011530.3	NM_011530.3:790	Endogenous	mRNA	177.62	105.44	135.02	56.55	971.05	1526.78	1268.33	210.76	404.43	961.94	694.19	107.53
Tapbp	NM_009318.2	NM_009318.2:2195	Endogenous	mRNA	1094.39	978.32	1036.84	505.59	5340.76	6124.08	5786.35	1517.37	2576.32	4684.55	3496.77	835.01
Tek	NM_013690.2	NM_013690.2:3580	Endogenous	mRNA	24.09	31.56	48.4	18.1	20.77	19.21	47.54	27.28	32.6	19.34	27.94	31.02
Tep1	NM_009351.2	NM_009351.2:2568	Endogenous	mRNA	410.09	547.45	557.91	171.06	452.2	527.28	412.69	168.74	408.5	592.3	387.17	168.65
Terf2ip	NM_020584.2	NM_020584.2:1002	Endogenous	mRNA	109.68	138.89	89.16	62.25	136.45	76.23	129.64	58.83	101.87	103.33	131.77	70.51
Tfcp2	NM_033476.2	NM_033476.2:1416	Endogenous	mRNA	39.29	51.7	59.87	39.44	20.77	46.59	47.54	54.95	60.1	45.11	52.98	47.01
Tgfa	NM_031199.2	NM_031199.2:3360	Endogenous	mRNA	29.47	64.88	71.33	18.1	166.6	294.35	306.82	41.38	66.22	158.63	175.25	35.26
Tgfb1	NM_011577.1	NM_011577.1:1470	Endogenous	mRNA	1465.19	1952.58	1927.2	756	1959.55	2462.76	2776.5	1796.02	1829.6	2353.19	2544.46	1499.61
Tgfbr3	NM_011578.3	NM_011578.3:3614	Endogenous	mRNA	24.09	33.46	21.39	18.1	39.67	46.59	51.86	27.28	23.43	30.56	46.19	31.02
Tgm2	NM_009373.3	NM_009373.3:1260	Endogenous	mRNA	1641.18	1617.02	964.24	60.82	4947.26	2795.22	3081.15	104.74	2574.28	1769.62	1403.33	88.73
Thbd	NM_009378.3	NM_009378.3:2845	Endogenous	mRNA	128.51	72.99	104.45	18.1	106.31	72	69.14	27.28	105.95	29.11	73.36	31.02
Tigit	NM_001146325.1	NM_001146325.1:730	Endogenous	mRNA	24.09	39.54	21.39	18.1	20.77	48.7	51.86	27.28	19	36.38	27.94	31.02
Timd4	NM_178759.4	NM_178759.4:236	Endogenous	mRNA	24.09	31.56	21.39	18.1	44.43	44.47	20.42	27.28	24.45	45.11	55.7	31.02
Timp3	NM_011595.2	NM_011595.2:2460	Endogenous	mRNA	24.09	31.56	21.39	18.1	20.77	19.21	20.42	27.28	19	19.34	27.94	31.02
Tlr1	NM_030682.1	NM_030682.1:805	Endogenous	mRNA	225.1	82.12	91.71	72.7	821.9	427.75	438.62	113.14	458.42	442.41	334.19	86.97
Tlr11	NM_205819.2	NM_205819.2:1680	Endogenous	mRNA	28.65	35.48	31.84	18.1	38.08	59.29	49.7	27.28	19	42.2	38.04	31.02
Tlr12	NM_205823.2	NM_205823.2:380	Endogenous	mRNA	24.09	31.56	21.39	18.1	20.77	19.21	20.42	27.28	19	19.34	27.94	31.02
Tlr13	NM_205820.1	NM_205820.1:2785	Endogenous	mRNA	2020.98	2406.77	2250.74	188.64	1305.84	1639.02	1624.84	208.18	1414.99	1768.17	1419.63	205.67
Tlr2	NM_011905.2	NM_011905.2:255	Endogenous	mRNA	153.07	183.5	215.27	362.08	1289.97	2068.89	3366.37	465.49	756.9	1142.4	1692.69	463.05
Tlr3	NM_126166.2	NM_126166.2:1165	Endogenous	mRNA	60.57	67.92	64.96	21.86	520.43	1209.15	972.31	83.4	144.66	432.22	260.83	47.6
Tlr4	NM_021297.2	NM_021297.2:2510	Endogenous	mRNA	735.87	890.12	1094.16	292.71	601.35	451.05	516.41	239.86	620.39	641.78	569.21	368.44
Tlr5	NM_016928.2	NM_016928.2:560	Endogenous	mRNA	34.38	38.52	33.12	18.1	42.84	46.59	20.42	27.28	27.51	36.38	27.94	31.02
Tlr6	NM_011604.3	NM_011604.3:475	Endogenous	mRNA	117.87	150.04	149.03	72.23	328.44	484.93	503.44	108.61	151.79	245.94	259.47	105.18
Tlr7	NM_133211.3	NM_133211.3:3210	Endogenous	mRNA	392.9	382.2	433.08	200.52	726.7	1406.08	1337.47	242.44	363.68	897.91	743.1	206.84
Tlr8	NM_133212.2	NM_133212.2:110	Endogenous	mRNA	857.83	1283.47	1099.26	21.38	2429.2	3191.21	2757.05	34.27	1158.27	2575.85	1770.12	32.91
Tlr9	NM_031178.2	NM_031178.2:1801	Endogenous	mRNA	50.75	119.63	103.17	22.81	96.79	321.87	205.27	27.28	76.4	192.1	116.83	31.02
Tm7sf3	NM_026281.2	NM_026281.2:936	Endogenous	mRNA	117.87	117.6	173.23	66.05	107.89	82.59	114.52	67.88	100.85	81.5	126.34	67.58
Tmem173	NM_028261.1	NM_028261.1:1792	Endogenous	mRNA	136.7	118.61	77.7	54.65	174.53	97.41	73.46	64	111.04	69.85	54.34	62.88
Tnc	NM_011607.1	NM_011607.1:5665	Endogenous	mRNA	28.65	41.57	21.39	18.1	126.93	44.47	45.37	113.79	38.71	36.38	38.04	54.65
Tnf	NM_013693.2	NM_013693.2:514	Endogenous	mRNA	372.44	539.34	396.14	189.12	1117.02	5179.63	5959.2	3509.28	733.47	2792.69	3113.67	1969.12
Tnfaip3	NM_009397.2	NM_009397.2:232	Endogenous	mRNA	176.81	131.79	147.76	75.08	1494.65	4027.66	3833.08	371.1	424.8	1289.38	1340.84	227.41
Tnfaip6	NM_009398.2	NM_009398.2:620	Endogenous	mRNA	24.09	31.56	21.39	18.1	20.77	48.7	51.86	27.28	19	19.34	27.94	31.02
Tnfaip8	NM_134131.2	NM_134131.2:340	Endogenous	mRNA	969.97	940.81	913.29	284.15	1613.65	1281.14	1276.97	410.54	1230.6	1611	1342.19	429.55
Tnfrsf11a	NM_009399.3	NM_009399.3:692	Endogenous	mRNA	1002.72	1263.2	951.5	253.74	740.98	976.21	568.26	232.1	910.73	1490.21	740.38	272.66
Tnfrsf12a	NM_001161746.1	NM_001161746.1:517	Endogenous	mRNA	207.09	227.09	202.53	160.61	230.07	326.11	324.1	309.03	248.57	196.46	171.17	260.32
Tnfrsf14	NM_178931.2	NM_178931.2:625	Endogenous	mRNA	108.87	120.64	123.56	25.18	587.07	514.57	438.62	36.2	236.34	442.41	376.3	31.02
Tnfrsf1a	NM_011609.2	NM_011609.2:615	Endogenous	mRNA	832.46	735.01	733.69	290.33	1694.57	1882.54	1540.58	444.16	1040.1	1381.06	1012.08	336.71
Tnfrsf1b	NM_011610.3	NM_011610.3:3270	Endogenous	mRNA	182.54	497.78	608.86	38.01	3771.53	5734.44	5619.97	622.59	1078.81	4605.97	4224.92	364.91
Tnfrsf4	NM_011659.2	NM_011659.2:320	Endogenous	mRNA	25.37	31.56	35.67	18.1	20.77	42.35	20.42	27.28	20.37	29.11	44.83	31.02
Tnfrsf8	NM_009401.2	NM_009401.2:1275	Endogenous	mRNA	24.09	31.56	21.39	18.1	42.84	57.17	95.07	27.28	26.49	55.3	69.28	31.02
Tnfrsf9	NM_001077508.1	NM_001077508.1:1590	Endogenous	mRNA	24.09	31.56	21.39	18.1	47.6	59.29	69.14	27.28	27.51	40.75	38.04	31.02
Tnfsf10	NM_009425.2	NM_009425.2:2055	Endogenous	mRNA	45.84	31.56	31.84	18.1	498.22	1281.14	963.67	27.28	118.17	436.58	252.68	31.02
Tnfsf4	NM_009452.2	NM_009452.2:346	Endogenous	mRNA	31.92	31.56	21.39	18.1	76.16	44.47	64.82	27.28	35.65	34.93	40.75	31.02
Tnfsf9	NM_009404.3	NM_009404.3:292	Endogenous	mRNA	47.48	82.12	76.43	41.82	120.59	169.41	224.71	91.16	64.18	88.77	149.43	72.28
Top2a	NM_011623.2	NM_011623.2:1953	Endogenous	mRNA	844.74	174.37	239.47	1551.92	244.35	72	79.95	549.54	504.26	85.86	86.94	809.16
Tpsb2	NM_010781.3	NM_010781.3:502	Endogenous	mRNA	24.09	31.56	21.39	18.1	20.77	19.21	20.42	27.28	19	19.34	27.94	31.02
Traf1	NM_009421.3	NM_009421.3:566	Endogenous	mRNA	40.11	31.56	21.39	30.89	977.39	1327.73	967.99	274.77	391.18	768.39	510.79	131.63
Traf2	NM_009422.2	NM_009422.2:1334	Endogenous	mRNA	170.26	133.82	164.32	160.61	463.31	516.69	453.75	166.8	292.37	344.9	273.06	170.41
Traf6	NM_009424.2	NM_009424.2:980	Endogenous	mRNA	133.42	147	135.02	83.16	201.51	241.41	224.71	133.18	139.56	205.19	142.64	108.12
Trafd1	NM_172275.2	NM_172275.2:2083	Endogenous	mRNA	166.16	151.06	143.94	80.3	1150.34	1891.01	1743.68	343.3	593.91	1611	994.42	204.49
Trem1	NM_021406.5	NM_021406.5:1704	Endogenous	mRNA	32.74	41.57	104.45	18.1	161.84	116.47	172.86	27.28	45.84	104.78	135.85	31.02
Trem2	NM_031254.2	NM_031254.2:646	Endogenous	mRNA	3657.25	5052.79	4460.72	1274.89	2719.57	3966.25	3396.62	791.33	2639.48	4326.55	3246.8	899.06
Trex1	NM_011637.6	NM_011637.6:422	Endogenous	mRNA	157.98	114.56	123.56	71.75	1240.78	1772.42	1557.86	313.56	558.25	1194.79	927.85	145.14
Trim9	NM_001110202.1	NM_001110202.1:1644	Endogenous	mRNA	24.09	31.56	28.02	18.1	36.49	19.21	47.54	27.28	21.39	19.34	40.75	31.02
Tspan7	NM_019634.2	NM_019634.2:670	Endogenous	mRNA	24.09	35.48	30.57	18.1	20.77	19.21	20.42	27.28	20.37	34.93	27.94	31.02
Tspan8	NM_001168680.1	NM_001168680.1:680	Endogenous	mRNA	24.09	31.56	21.39	18.1	20.77	19.21	49.7	27.28	24.45	19.34	27.94	31.02
Ttk	NM_009445.2	NM_009445.2:1290	Endogenous	mRNA	89.22	41.57	45.86	196.72	47.6	86.82	66.98	77.58	82.52	36.38	55.7	126.93
Tuba1a	NM_011653.2	NM_011653.2:1378	Endogenous	mRNA	228.37	246.35	295.51	180.57	328.44	156.7	216.07	344.59	331.08	289.6	324.68	332.59
Tuba4a	NM_009447.3	NM_009447.3:1341	Endogenous	mRNA	452.65	436.95	378.31	860.07	357	332.46	369.48	892.19	414.62	465.69	546.12	919.63
Twistnb	NM_172253.2	NM_172253.2:576	Endogenous	mRNA	282.4	281.84	245.84	291.76	206.27	112.23	129.64	263.13	235.32	183.37	142.64	265.61
Txn1	NM_011660.3	NM_011660.3:280	Endogenous	mRNA	5009.48	4631.05	4809.73	7135.69	13645.4	21800.6	18914.7	8523	7752.39	13193.6	9764.87	7793.64
Txndc16	NM_172597.2	NM_172597.2:982	Endogenous	mRNA	85.95	100.37	135.02	57.97	66.64	82.59	133.96	42.02	49.92	71.31	84.23	58.76
Tyrobp	NM_011662.2	NM_011662.2:130	Endogenous	mRNA	8736.31	15600.4	15378.1	4143.04	9172.58	14272.6	14003.5	3689.01	8370.74	16142	13738.5	3995.25
Usp18	NM_011909.2	NM_011909.2:1190	Endogenous	mRNA	93.31	49.68	75.15	85.53	1616.82	4156.83	3869.81	1015.67	520.56	2057.77	1502.5	411.34
Vamp2	NM_009497.3	NM_009497.3:235	Endogenous	mRNA	89.22	101.38	87.89	41.82	115.83	86.82	116.68	58.83	93.72	103.33	110.04	59.35
Vasp	NM_009499.2	NM_009499.2:1396	Endogenous	mRNA	609.81	1004.68	968.06	1089.1	2717.98	3557.55	3284.26	1766.92	1688	3799.74	2980.54	1683.54
Vav1	NM_011691.4	NM_011691.4:1640	Endogenous	mRNA	1000.26	1151.68	994.81	436.21	1992.87	2032.89	1823.63	496.52	1348.77	2034.48	1539.18	472.45
Vav2	NM_009500.1	NM_009500.1:1868	Endogenous	mRNA	103.14	154.1	156.67	44.19	107.89	108	116.68	41.38	90.67	114.97	100.53	40.55
Vcam1	NM_011693.2	NM_011693.2:1440	Endogenous	mRNA	26.19	31.56	28.02	18.1	238	169.41	133.96	27.28	63.16	62.58	73.36	31.02
Vegfa	NM_001025250.3	NM_001025250.3:3015	Endogenous	mRNA	294.68	275.75	236.92	175.34	953.59	760.22	678.46	261.84	387.11	464.23	381.74	262.67
Vegfc	NM_009506.2	NM_009506.2:1320	Endogenous	mRNA	33.56	31.56	21.39	128.3	119	44.47	20.42	492.64	107.98	19.34	27.94	361.98
Vrk2	NM_001252447.1	NM_001252447.1:338	Endogenous	mRNA	115.41	115.57	140.11	76.5	176.12	427.75	380.28	75	152.81	317.25	190.19	72.28
Vsir	NM_001159572.1	NM_001159572.1:1322	Endogenous	mRNA	1089.48	2387.51	2139.92	488.48	939.31	692.45	576.91	597.38	945.36	945.93	744.46	530.04
Vtcn1	NM_178594.3	NM_178594.3:1530	Endogenous	mRNA	44.2	35.48	33.12	18.1	47.6	78.35	103.71	27.28	23.43	42.2	58.42	31.73
Vwa5a	NM_172767.3	NM_172767.3:2528	Endogenous	mRNA	1901.48	2277	2052.03	835.36	2305.44	3945.07	3649.42	1139.8	1485.28	2527.82	2181.74	993.08
Was	NM_009515.2	NM_009515.2:1617	Endogenous	mRNA	198.91	287.92	324.81	112.62	295.12	292.23	261.44	132.54	283.2	320.16	315.17	144.56
Xcr1	NM_011798.4	NM_011798.4:350	Endogenous	mRNA	31.92	41.57	30.57	18.1	58.71	50.82	56.18	27.28	32.6	19.34	59.77	31.02
Yap1	NM_009534.3	NM_009534.3:1845	Endogenous	mRNA	27.01	43.59	45.86	19.01	47.6	59.29	49.7	32.97	29.54	39.29	40.75	32.91
Yes1	NM_001205132.1	NM_001205132.1:650	Endogenous	mRNA	24.09	31.56	21.39	18.1	38.08	48.7	20.42	27.28	19	30.56	27.94	31.02
Zfp148	NM_011749.4	NM_011749.4:2430	Endogenous	mRNA	222.64	253.45	250.93	168.21	228.48	254.11	270.09	159.69	211.89	270.68	218.72	173.35
Zfp92	NM_009566.4	NM_009566.4:520	Endogenous	mRNA	24.09	31.56	21.39	18.1	20.77	19.21	20.42	27.28	19	19.34	27.94	31.02
Zmpste24	NM_172700.2	NM_172700.2:1434	Endogenous	mRNA	207.91	218.98	221.63	191.5	190.4	218.11	229.03	247.61	230.23	238.67	211.93	238.57
Znrf2	NM_199143.2	NM_199143.2:986	Endogenous	mRNA	760.43	873.9	932.39	630.08	801.27	1973.6	1974.88	705.35	741.62	1381.06	1237.59	638.16
Abcf1	NM_013854.1	NM_013854.1:875	Housekeeping	mRNA	338.88	294	284.05	335.47	326.86	226.58	287.37	391.14	391.18	298.33	308.38	363.15
Alas1	NM_020559.2	NM_020559.2:1034	Housekeeping	mRNA	206.27	399.44	532.43	93.61	1420.08	1238.79	1951.11	130.6	878.13	2034.48	2775.41	138.09
Edc3	NM_153799.3	NM_153799.3:2570	Housekeeping	mRNA	85.13	87.19	78.97	89.81	85.68	118.59	90.75	96.33	106.96	80.04	141.28	109.89
Eef1g	NM_026007.4	NM_026007.4:338	Housekeeping	mRNA	1506.12	1137.49	1072.51	2689.49	1218.57	692.45	691.42	2803.93	1656.42	941.57	963.17	2873.48
Eif2b4	NM_001127355.1	NM_001127355.1:1562	Housekeeping	mRNA	121.96	125.71	135.02	193.87	139.63	110.11	103.71	198.48	132.43	110.6	153.51	209.78
G6pdx	NM_008062.2	NM_008062.2:2030	Housekeeping	mRNA	783.35	897.22	863.61	865.77	1470.85	1154.09	1034.97	1047.35	1179.67	1496.03	1357.14	1058.9
Gusb	NM_010368.1	NM_010368.1:1735	Housekeeping	mRNA	1567.51	1943.46	1961.59	1131.87	1297.9	1594.55	1659.42	1196.7	1472.04	1628.46	1609.82	1112.96
Hdac3	NM_010411.2	NM_010411.2:144	Housekeeping	mRNA	239.83	262.57	271.31	267.05	269.74	281.64	317.62	279.94	232.27	273.59	249.96	270.31
Hprt	NM_013556.2	NM_013556.2:30	Housekeeping	mRNA	159.62	214.93	206.35	203.37	126.93	158.82	129.64	213.35	139.56	212.47	169.81	226.82
Nubp1	NM_011955.2	NM_011955.2:284	Housekeeping	mRNA	210.37	161.19	156.67	253.74	187.23	103.76	151.25	239.21	205.78	158.63	173.89	237.4
Oaz1	NM_008753.4	NM_008753.4:809	Housekeeping	mRNA	3626.97	4134.29	4137.18	2660.5	4050.79	4485.06	4749.21	2927.42	3488.06	4675.82	4022.51	2792.38
Polr1b	NM_009086.2	NM_009086.2:2795	Housekeeping	mRNA	84.31	75.02	80.25	97.89	50.77	44.47	58.34	87.93	85.57	36.38	57.06	102.83
Polr2a	NM_001291068.1	NM_001291068.1:2768	Housekeeping	mRNA	301.22	367	304.43	262.3	312.58	307.05	311.14	255.37	275.05	253.22	232.3	247.39
Ppia	NM_008907.1	NM_008907.1:390	Housekeeping	mRNA	14834.5	13817.1	13089.2	17500.7	15381.2	12711.9	13152.2	16069.8	14156	13106.3	12341.9	16630.9
Rpl19	NM_009078.2	NM_009078.2:92	Housekeeping	mRNA	10005	9807.53	10400.3	13179.4	10830.7	10486.3	11551.1	14642.2	10007.8	10700.7	10275.7	13949
Sap130	NM_172965.2	NM_172965.2:2182	Housekeeping	mRNA	193.99	175.39	169.41	162.98	220.55	249.88	220.39	159.69	165.03	202.28	184.76	174.52
Sdha	NM_023281.1	NM_023281.1:250	Housekeeping	mRNA	560.7	679.25	729.87	657.17	568.03	633.16	646.05	524.32	588.81	685.44	648	513.58
Sf3a3	NM_029157.3	NM_029157.3:40	Housekeeping	mRNA	288.13	199.72	206.35	334.05	230.07	235.05	192.3	292.87	283.2	227.02	232.3	299.1
Tbp	NM_013684.3	NM_013684.3:70	Housekeeping	mRNA	142.43	122.67	150.3	149.68	131.69	95.29	92.91	144.17	146.69	141.16	135.85	152.19
Tubb5	NM_011655.4	NM_011655.4:2260	Housekeeping	mRNA	1203.26	655.93	676.37	925.16	877.43	436.22	352.19	555.36	1171.52	752.38	718.64	639.92
NEG_A	ERCC_00096.1	ERCC_00096.1:230	Negative	SYSTEM	18	20	20	14	18	14	16	18	16	12	16	32
NEG_B	ERCC_00041.1	ERCC_00041.1:440	Negative	SYSTEM	20	25	19	15	20	24	18	16	16	25	21	30
NEG_C	ERCC_00019.1	ERCC_00019.1:140	Negative	SYSTEM	40	53	35	31	30	26	46	50	26	34	44	51
NEG_D	ERCC_00076.1	ERCC_00076.1:355	Negative	SYSTEM	53	47	33	26	44	30	28	37	23	28	45	42
NEG_E	ERCC_00098.1	ERCC_00098.1:785	Negative	SYSTEM	23	29	16	21	14	20	14	18	18	18	23	28
NEG_F	ERCC_00126.1	ERCC_00126.1:220	Negative	SYSTEM	14	27	24	15	25	23	26	41	13	19	31	27
NEG_G	ERCC_00144.1	ERCC_00144.1:15	Negative	SYSTEM	21	36	13	12	13	11	14	30	19	20	27	23
NEG_H	ERCC_00154.1	ERCC_00154.1:115	Negative	SYSTEM	22	28	20	18	16	14	16	26	25	10	29	24
POS_A	ERCC_00117.1	ERCC_00117.1:385	Positive	SYSTEM	23934	32831	31210	34763	20253	18679	23209	29918	21586	26627	29403	33663
POS_B	ERCC_00112.1	ERCC_00112.1:695	Positive	SYSTEM	7946	11787	11011	11991	6629	6111	7745	9991	7123	8742	9740	11435
POS_C	ERCC_00002.1	ERCC_00002.1:850	Positive	SYSTEM	2076	2981	2701	3177	1732	1585	2000	2762	1945	2419	2660	2998
POS_D	ERCC_00092.1	ERCC_00092.1:540	Positive	SYSTEM	429	587	545	605	364	347	437	515	397	487	523	604
POS_E	ERCC_00035.1	ERCC_00035.1:485	Positive	SYSTEM	84	128	114	129	66	57	79	132	80	115	118	143
POS_F	ERCC_00034.1	ERCC_00034.1:195	Positive	SYSTEM	67	89	67	72	77	80	90	97	84	71	80	100
