# Supplementary material for: Cas9+ conditionally-immortalized macrophages as a tool for bacterial pathogenesis and beyond
Source: eLife. 2019 Jun 17;8:e45957. doi: 10.7554/eLife.45957 (PMC6579556; doi:10.7554/eLife.45957)
Supplement: Supplementary file 1. [file elife-45957-supp1.xlsx]

## Sheet: Sheet1
Gene Name	Guide Name	Guide sequence without PAM	gDNA PCR Fwd Primer 5'-3'	gDNA PCR Rev Primer 5'-3'	Sequencing Primer 5'-3'	Estimated Genome Editing Efficiency
n/a	Scramble g1	AAAAAGTCCGCGATTACGTC	n/a	n/a	n/a	n/a
n/a	Scramble g2	GAACTCGTTAGGCCGTGAAG	n/a	n/a	n/a	n/a
n/a	Scramble g3	TAACCCTTGATCAACCGATA	n/a	n/a	n/a	n/a
Itgam (CD11b)	CD11b g1	GGTCATTCGCTACGTAATTG	ACCTACATGTGGTGGTGC	CCTTCATCATGAGAGCATCCG	GAGAACCCCACGTAGAC	88
	CD11b g2	TCATCCCTGGGGTCGCTTT	GGCATACACAACATGTCTGG	TGGGTATCCTGTGACATAGG	GCTGATGGCAATACCAACT	87
	CD11b g3	CCTGCGCCTCAATTATACAC	CTTGCAGCAAAGTCGTAGC	CACCAAAGTGTCCAAGCTG	TGTCACTTATGACCTGGCT	75
Ifngr1	Ifngr1 g1	GATCCTACATACGAAACATA	AGAACCAAGTACGGGCTCATCC	GCGCTTTGTAAGTTGGCTGCTA	AGAACCAAGTACGGGCTCATCC	96
Nos2 (iNos)	Nos2 g1	GAGCCTTTAGACCTCAACAG	CACTGAAATGAATGGACAGCC	GCAGCATCCATGCAAAGAAC	CTAACCACTGTGTGCCA	89
	Nos2 g2	ATCTCCATTCTACTACTACC	TGGGAACCTCTCATGTGAC	GACACAGCACAGACAGAGG	GTGAGAACATGAGGAGCA	90
	Nos2 g3	TCTTCACCACAAGGCCACAT	AGACAGTGGAGTATCTGTTGA	CTGTCCTGGAACTCACTCTG	GTGGAGGACCGAGGACT	85
Atg5	Atg5	AAATGTACTGTGATGTTCCA	GACCAATCATGTGGCCGCACAG	CTGCTCTCATGCCCATGTCTACAC	CTGCTCTCATGCCCATGTCTACAC	78
Atg7	Atg7	CTTGAATAAGAAGTAGGGCA	GTGGGTAAATTGTAGGGCATGTG	GAACATACCGTGGAGGGCTAAG	GAACATACCGTGGAGGGCTAAG	91
Atg16l1	Atg16l1	CATACTTACGAAGACATACG	CATTGCGCTCTTGATGCTCTTC	TCTTAGCCACTTGCCTGCTC	TCTTAGCCACTTGCCTGCTC	89
